# Supplementary material for: Genomic selection models double the accuracy of predicted breeding values for bacterial cold water disease resistance compared to a traditional pedigree-based model in rainbow trout aquaculture
Source: Genet Sel Evol. 2017 Feb 1;49:17. doi: 10.1186/s12711-017-0293-6 (PMC5289005; doi:10.1186/s12711-017-0293-6)
Supplement: Supplementary file 1 — Additional file 1: Table S1. Mean progeny phenotype (MPP) and predictions for BCWD resistance estimated with pedigree-based BLUP (P-BLUP) and genomic selection (GS) models in progeny testing families (PTF) of rainbow trout. The data provided represent the mean progeny phenotype (MPP) and predictions (EBV and GEBV) for BCWD resistance (DAYS and STATUS) using pedigree-based BLUP (P-BLUP) and genomic selection (GS) models (ssGBLUP, wssGBLUP and BayesB) in progeny testing families (PTF) of rainbow trout. The EBV and GEBV for the binary trait STATUS estimated on the underlying scale of liability using a threshold animal model are shown as transformed to the observed scale of probability of survival using a standard normal cumulative distribution function (CDF). [file 12711_2017_293_MOESM1_ESM.xlsx]

## Sheet: Additional file 1 Table S1
Additional file 1 Table S1 Mean progeny phenotype (MPP) and predictions for BCWD resistance estimated with pedigree-based BLUP (P-BLUP) and genomic selection (GS) models in progeny testing families (PTF) of rainbow trout.
Progeny testing family (PTF)	sire	dam	Mean Progeny Phenotype (MPP)		DAYSP-BLUP			STATUSP-BLUP					DAYSssGBLUP			STATUSssGBLUP					DAYSwssGBLUP2			STATUSwssGBLUP2					DAYSwssGBLUP3			STATUSwssGBLUP3					DAYSBayesB97			STATUSBayesB97
			DAYS	STATUS	Sire	Dam	MidPar	Sire	Dam	sire-CDF	dam-CDF	MidPar	Sire	Dam	MidPar	Sire	Dam	sire-CDF	dam-CDF	MidPar	Sire	Dam	MidPar	Sire	Dam	sire-CDF	dam-CDF	MidPar	Sire	Dam	MidPar	Sire	Dam	sire-CDF	dam-CDF	MidPar	Sire	Dam	MidPar	Sire	Dam	sire-CDF	dam-CDF	MidPar
TLUM2015001	TLUM20131586	TLUM20132940	14.375	1.388	1.15976	1.68255	1.42116	0.338085	0.340021	0.63235	0.63308	0.632715	-0.426987	0.786732	0.179873	0.135372	0.166779	0.553841	0.566228	0.560035	0.272049	0.253292	0.26267	0.272815	-0.013178	0.607502	0.494743	0.551123	1.43479	0.433438	0.934116	0.556701	0.292226	0.711134	0.614943	0.663039	-0.440708	0.784894	0.172093	0.08865	0.067353	0.53532	0.52685	0.531085
TLUM2015003	TLUM20131430	TLUM20133180	17.338	1.638	-3.39193	4.20088	0.404476	-0.798227	0.777539	0.212369	0.78158	0.496974	-2.64783	3.07743	0.214799	-0.58842	0.837349	0.278125	0.798802	0.538463	-1.80597	3.11854	0.656289	-0.582507	1.10595	0.280113	0.865626	0.572869	-1.29128	3.73087	1.21979	-0.400532	1.29885	0.344382	0.903003	0.623693	0.796337	3.24134	2.01884	0.409003	0.293529	0.658731	0.615441	0.637086
TLUM2015004	TLUM20131827	TLUM20132145	16.425	1.55	0.33273	-0.928404	-0.297837	0.185419	-0.346016	0.57355	0.364665	0.469108	-0.373646	1.64737	0.636862	0.267021	0.244056	0.605274	0.596406	0.60084	-0.727536	3.56298	1.41772	0.174934	0.632301	0.569434	0.736405	0.65292	-1.22387	5.26269	2.01941	0.070992	1.06071	0.528298	0.855588	0.691943	-0.531688	0.430564	-0.050562	0.137107	0.14128	0.554527	0.556176	0.555351
TLUM2015005	TLUM20131827	TLUM20132674	13.275	1.35	0.33273	-1.98622	-0.826746	0.185419	-0.416078	0.57355	0.338676	0.456113	-0.373646	-3.47814	-1.92589	0.267021	-0.753427	0.605274	0.225597	0.415435	-0.727536	-4.93751	-2.83252	0.174934	-1.29246	0.569434	0.0980986	0.333766	-1.22387	-4.74325	-2.98356	0.070992	-1.24083	0.528298	0.107334	0.317816	-0.531688	-1.51269	-1.02219	0.137107	-0.313596	0.554527	0.376914	0.46572
TLUM2015006	TLUM20133427	TLUM20131624	12.692	1.308	-0.489991	2.09146	0.800734	-0.206073	0.320051	0.418367	0.625535	0.521951	1.44771	0.582419	1.01506	0.480854	-0.021086	0.68469	0.491589	0.588139	2.34442	-0.976507	0.683955	0.759643	-0.597163	0.776266	0.275199	0.525733	2.01069	-1.93626	0.037216	0.791787	-0.879819	0.785758	0.189479	0.487618	1.64438	1.6163	1.63034	0.431346	0.07981	0.666892	0.531806	0.599349
TLUM2015007	TLUM20131825	TLUM20133734	10.375	1.2	0.33273	-1.85886	-0.763066	0.191035	-0.713526	0.575751	0.23776	0.406756	-1.04742	-1.05164	-1.04953	-0.124204	-0.365475	0.450577	0.357378	0.403978	-2.02115	-1.47927	-1.75021	-0.426007	-0.587671	0.335051	0.278377	0.306714	-2.91463	-1.18952	-2.05207	-0.595427	-0.658597	0.275779	0.255077	0.265428	-0.333776	-0.969047	-0.651412	-0.146803	-0.434336	0.441644	0.332022	0.386833
TLUM2015010	TLUM20131805	TLUM20131587	17.413	1.675	0.33273	1.15976	0.746246	0.207965	0.327244	0.582372	0.628258	0.605315	2.90959	3.23965	3.07462	0.864662	0.916167	0.806388	0.82021	0.813299	3.48184	5.51452	4.49818	1.05551	1.53736	0.854403	0.937898	0.89615	2.64866	5.32151	3.98509	0.875435	1.46283	0.809331	0.928243	0.868787	2.49166	2.84121	2.66644	0.676675	0.704247	0.750694	0.759361	0.755027
TLUM2015011	TLUM20131619	TLUM20132912	10.063	1.165	2.09146	1.68255	1.88701	0.323057	0.322506	0.626674	0.626465	0.62657	-0.758177	0.269965	-0.244106	-0.126402	0.073388	0.449707	0.529251	0.489479	-2.13604	-0.468919	-1.30248	-0.569358	-0.134005	0.284557	0.446699	0.365628	-2.54204	-1.71122	-2.12663	-0.579424	-0.386092	0.281152	0.349714	0.315433	-1.27398	-0.373504	-0.82374	-0.468637	-0.264986	0.319665	0.39551	0.357587
TLUM2015014	TLUM20131430	TLUM20131581	13.25	1.425	-3.39193	1.15976	-1.11608	-0.798227	0.334957	0.212369	0.631171	0.42177	-2.64783	2.88163	0.116901	-0.58842	0.850645	0.278125	0.802517	0.540321	-1.80597	3.68694	0.940488	-0.582507	1.10677	0.280113	0.865802	0.572958	-1.29128	4.30467	1.50669	-0.400532	1.20627	0.344382	0.886143	0.615263	0.796337	1.20345	0.999892	0.409003	0.283074	0.658731	0.61144	0.635086
TLUM2015017	TLUM20131825	TLUM20133678	11.658	1.304	0.33273	-0.654196	-0.160733	0.191035	-0.312519	0.575751	0.377323	0.476537	-1.04742	-3.98305	-2.51523	-0.124204	-1.08283	0.450577	0.139442	0.295009	-2.02115	-5.79804	-3.90959	-0.426007	-1.80828	0.335051	0.0352815	0.185166	-2.91463	-5.44092	-4.17778	-0.595427	-1.93028	0.275779	0.026786	0.151283	-0.333776	-3.06063	-1.6972	-0.146803	-0.681679	0.441644	0.247721	0.344682
TLUM2015019	TLUM20131805	TLUM20133655	15.063	1.532	0.33273	-0.654196	-0.160733	0.207965	-0.298806	0.582372	0.382544	0.482458	2.90959	-0.675408	1.11709	0.864662	-0.061725	0.806388	0.475391	0.640889	3.48184	0.229702	1.85577	1.05551	0.109066	0.854403	0.543425	0.698914	2.64866	0.008101	1.32838	0.875435	0.098561	0.809331	0.539257	0.674294	2.49166	0.946829	1.71924	0.676675	0.326766	0.750694	0.628078	0.689386
TLUM2015020	TLUM20133427	TLUM20131310	8.925	1.075	-0.489991	1.48044	0.495223	-0.206073	0.371178	0.418367	0.644748	0.531557	1.44771	-0.042266	0.70272	0.480854	-0.080214	0.68469	0.468034	0.576362	2.34442	-1.25541	0.544507	0.759643	-0.519288	0.776266	0.30178	0.539023	2.01069	-1.51721	0.24674	0.791787	-0.459437	0.785758	0.32296	0.554359	1.64438	-5.3871	-1.87136	0.431346	-1.40523	0.666892	0.0799764	0.373434
TLUM2015021	TLUM20133082	TLUM20133760	12.926	1.395	2.11544	-1.85886	0.128291	0.354161	-0.696691	0.638391	0.242998	0.440694	1.22062	-1.93272	-0.356051	0.319447	-0.619694	0.625306	0.26773	0.446518	0.578456	-1.62031	-0.520929	0.263516	-0.465465	0.603924	0.320799	0.462361	0.024016	-1.65208	-0.814033	0.245227	-0.44135	0.59686	0.32948	0.46317	0.463553	3.37208	1.91782	-0.089606	0.652004	0.4643	0.742801	0.60355
TLUM2015022	TLUM20131586	TLUM20132910	11.342	1.253	1.15976	1.68255	1.42116	0.338085	0.327164	0.63235	0.628228	0.630289	-0.426987	-1.24659	-0.836786	0.135372	-0.290305	0.553841	0.385791	0.469816	0.272049	-2.27125	-0.999599	0.272815	-0.595492	0.607502	0.275757	0.44163	1.43479	-2.76776	-0.666481	0.556701	-0.765693	0.711134	0.221929	0.466532	-0.440708	-1.99715	-1.21893	0.08865	-0.631492	0.53532	0.263859	0.39959
TLUM2015025	TLUM20131430	TLUM20133205	12.141	1.282	-3.39193	4.20088	0.404476	-0.798227	0.766955	0.212369	0.778446	0.495408	-2.64783	4.01703	0.684599	-0.58842	0.919767	0.278125	0.821153	0.549639	-1.80597	4.64157	1.4178	-0.582507	1.09185	0.280113	0.862551	0.571332	-1.29128	4.92228	1.8155	-0.400532	1.00257	0.344382	0.841967	0.593175	0.796337	0.964388	0.880362	0.409003	-0.265255	0.658731	0.395407	0.527069
TLUM2015028	TLUM20133040	TLUM20132123	19.556	1.864	1.65025	0.009108	0.829681	0.266399	-0.041298	0.605034	0.483529	0.544282	1.86013	2.07427	1.9672	0.721424	0.614891	0.764676	0.730687	0.747681	4.68571	2.30931	3.49751	1.60842	0.70553	0.946128	0.75976	0.852944	5.94331	1.41777	3.68054	1.91361	0.340749	0.972165	0.633354	0.802759	4.4124	2.2425	3.32745	1.18665	0.529413	0.882317	0.701741	0.792029
TLUM2015030	TLUM20130228	TLUM20132136	14.165	1.418	3.20279	0.009108	1.60595	0.775056	-0.043474	0.780847	0.482662	0.631754	4.02828	-1.08497	1.47166	0.880894	-0.108717	0.810812	0.456713	0.633763	3.94954	-3.36518	0.292177	0.656209	-0.74315	0.744155	0.228695	0.486425	4.37735	-4.81879	-0.220721	0.511387	-1.17447	0.69546	0.120103	0.407782	-0.151801	-2.47227	-1.31203	-0.356614	-0.480146	0.36069	0.315562	0.338126
TLUM2015031	TLUM20131827	TLUM20132663	17.815	1.753	0.33273	-1.98622	-0.826746	0.185419	-0.420513	0.57355	0.337055	0.455303	-0.373646	-2.24362	-1.30863	0.267021	-0.353645	0.605274	0.361802	0.483538	-0.727536	-1.43967	-1.0836	0.174934	-0.102333	0.569434	0.459246	0.51434	-1.22387	-1.82074	-1.52231	0.070992	-0.244742	0.528298	0.403328	0.465813	-0.531688	1.37893	0.42362	0.137107	0.368219	0.554527	0.643645	0.599086
TLUM2015032	TLUM20133427	TLUM20131327	13.7	1.438	-0.489991	1.48044	0.495223	-0.206073	0.403263	0.418367	0.656623	0.537495	1.44771	2.0156	1.73165	0.480854	0.693962	0.68469	0.756147	0.720418	2.34442	3.62135	2.98289	0.759643	1.3591	0.776266	0.912943	0.844604	2.01069	3.60464	2.80767	0.791787	1.41999	0.785758	0.922195	0.853976	1.64438	4.1393	2.89184	0.431346	1.13256	0.666892	0.8713	0.769096
TLUM2015033	TLUM20132028	TLUM20133731	9.949	1.103	-2.36978	-1.85886	-2.11432	-0.587945	-0.724453	0.278285	0.234394	0.256339	-5.50555	-4.48292	-4.99423	-1.38982	-1.32176	0.0822913	0.0931249	0.0877081	-7.60621	-5.24517	-6.42569	-2.14761	-1.87298	0.0158724	0.0305356	0.023204	-7.71597	-5.28467	-6.50032	-2.10525	-1.84524	0.0176347	0.0325012	0.025068	-4.72616	0.294861	-2.21565	-1.06534	-0.039625	0.14336	0.484196	0.313778
TLUM2015034	TLUM20131579	TLUM20132453	11	1.138	1.15976	0.805448	0.982604	0.335279	0.092909	0.631293	0.537012	0.584152	-2.43239	-1.81963	-2.12601	-0.410089	-0.252094	0.34087	0.400484	0.370677	-2.86194	-2.76403	-2.81298	-0.834147	-0.696302	0.202099	0.24312	0.222609	-2.33705	-2.05546	-2.19625	-0.978014	-0.410633	0.164034	0.340671	0.252352	-3.37464	-3.38364	-3.37914	-0.569035	-0.784691	0.284666	0.216317	0.250492
TLUM2015036	TLUM20131579	TLUM20130226	10.128	1.128	1.15976	3.20279	2.18128	0.335279	0.756493	0.631293	0.775323	0.703308	-2.43239	3.36426	0.465935	-0.410089	0.890946	0.34087	0.813521	0.577196	-2.86194	4.15395	0.646006	-0.834147	1.22276	0.202099	0.88929	0.545694	-2.33705	4.89942	1.28119	-0.978014	1.55728	0.164034	0.940298	0.552166	-3.37464	1.75813	-0.808253	-0.569035	0.26356	0.284666	0.603941	0.444303
TLUM2015038	TLUM20133040	TLUM20132068	15.7	1.575	1.65025	-1.10363	0.273311	0.266399	-0.268664	0.605034	0.394094	0.499564	1.86013	-1.74407	0.05803	0.721424	-0.324461	0.764676	0.372795	0.568735	4.68571	-4.12463	0.28054	1.60842	-0.967601	0.946128	0.166622	0.556375	5.94331	-5.46563	0.238838	1.91361	-1.26105	0.972165	0.103645	0.537905	4.4124	-2.1732	1.1196	1.18665	-0.353872	0.882317	0.361717	0.622017
TLUM2015039	TLUM20131579	TLUM20132480	11.753	1.247	1.15976	0.805448	0.982604	0.335279	0.055656	0.631293	0.522192	0.576742	-2.43239	1.77545	-0.328473	-0.410089	0.311829	0.34087	0.622415	0.481643	-2.86194	1.21433	-0.823804	-0.834147	0.066871	0.202099	0.526658	0.364378	-2.33705	0.088382	-1.12434	-0.978014	-0.195094	0.164034	0.42266	0.293347	-3.37464	1.80248	-0.786081	-0.569035	0.182954	0.284666	0.572583	0.428625
TLUM2015040	TLUM20131586	TLUM20132110	11.875	1.3	1.15976	0.009108	0.584435	0.338085	-0.049056	0.63235	0.480437	0.556394	-0.426987	0.010574	-0.208206	0.135372	0.195515	0.553841	0.577505	0.565673	0.272049	0.21943	0.24574	0.272815	0.410266	0.607502	0.659195	0.633348	1.43479	0.662049	1.04842	0.556701	0.637546	0.711134	0.738115	0.724625	-0.440708	1.11666	0.337975	0.08865	0.231362	0.53532	0.591483	0.563402
TLUM2015041	TLUM20130228	TLUM20132109	16.691	1.618	3.20279	0.009108	1.60595	0.775056	-0.029873	0.780847	0.488084	0.634465	4.02828	2.22586	3.12707	0.880894	0.718717	0.810812	0.763842	0.787327	3.94954	3.98517	3.96735	0.656209	1.26529	0.744155	0.897117	0.820636	4.37735	4.94073	4.65904	0.511387	1.53772	0.69546	0.937942	0.816701	-0.151801	3.50294	1.67557	-0.356614	0.915969	0.36069	0.820158	0.590424
TLUM2015042	TLUM20133040	TLUM20132131	18.848	1.772	1.65025	0.009108	0.829681	0.266399	-0.049274	0.605034	0.48035	0.542692	1.86013	-2.44094	-0.290409	0.721424	-0.744358	0.764676	0.22833	0.496503	4.68571	-2.64773	1.01899	1.60842	-0.862322	0.946128	0.194255	0.570192	5.94331	-1.54476	2.19927	1.91361	-0.562917	0.972165	0.286746	0.629455	4.4124	-0.837652	1.78738	1.18665	-0.272314	0.882317	0.39269	0.637503
TLUM2015046	TLUM20131825	TLUM20133658	14.741	1.444	0.33273	-0.654196	-0.160733	0.191035	-0.295516	0.575751	0.3838	0.479775	-1.04742	0.215437	-0.415991	-0.124204	0.06506	0.450577	0.525937	0.488257	-2.02115	1.80984	-0.105654	-0.426007	0.313658	0.335051	0.62311	0.47908	-2.91463	2.53852	-0.188052	-0.595427	0.397254	0.275779	0.65441	0.465094	-0.333776	2.44604	1.05613	-0.146803	0.608807	0.441644	0.728674	0.585159
TLUM2015047	TLUM20132028	TLUM20133654	10.025	1.139	-2.36978	-0.654196	-1.51199	-0.587945	-0.288568	0.278285	0.386456	0.33237	-5.50555	0.176474	-2.66454	-1.38982	-0.127575	0.0822913	0.449243	0.265767	-7.60621	0.348592	-3.62881	-2.14761	-0.310286	0.0158724	0.378172	0.197022	-7.71597	1.2057	-3.25513	-2.10525	-0.322413	0.0176347	0.37357	0.195602	-4.72616	2.71905	-1.00356	-1.06534	0.544795	0.14336	0.707053	0.425206
TLUM2015049	TLUM20132079	TLUM20133025	10.278	1.19	-1.10363	1.65025	0.273311	-0.270325	0.265129	0.393455	0.604545	0.499	0.719427	-0.107386	0.30602	0.283174	0.253819	0.611478	0.600182	0.60583	2.92326	0.887234	1.90525	0.764617	0.513109	0.77775	0.696062	0.736906	3.92498	1.09109	2.50804	1.10385	0.454342	0.86517	0.675209	0.770189	0.917441	-1.06689	-0.074724	0.224674	-0.175111	0.588884	0.430496	0.50969
TLUM2015051	TLUM20133085	TLUM20133747	9.076	1.089	2.11544	-1.85886	0.128291	0.359271	-0.695368	0.640304	0.243412	0.441858	4.57509	-3.97288	0.301104	1.11274	-1.1026	0.867089	0.135101	0.501095	8.03043	-5.9144	1.05802	1.94223	-1.97165	0.973945	0.024325	0.499135	10.1633	-5.40669	2.3783	2.19349	-2.14419	0.985864	0.0160088	0.500936	4.72319	-3.25978	0.731703	0.895252	-0.807104	0.814674	0.209803	0.512239
TLUM2015052	TLUM20132908	TLUM20131341	14.444	1.506	1.68255	1.48044	1.58149	0.338754	0.385445	0.632602	0.650046	0.641324	1.12565	1.59777	1.36171	0.337168	0.743585	0.632005	0.771436	0.701721	1.0271	3.91669	2.47189	0.291015	1.39173	0.61448	0.917999	0.766239	0.34784	4.81859	2.58322	0.096288	1.67042	0.538354	0.952582	0.745468	-0.525035	3.1954	1.33518	-0.184806	1.00287	0.426691	0.842039	0.634365
TLUM2015053	TLUM20132907	TLUM20132419	8.872	1.103	1.68255	-2.74442	-0.530932	0.320777	-0.515198	0.62581	0.303207	0.464509	0.778948	0.146052	0.4625	0.17416	0.472484	0.56913	0.681709	0.62542	2.1506	3.74999	2.9503	0.428576	1.3055	0.665884	0.904139	0.785011	3.15838	4.73634	3.94736	0.640949	1.28032	0.739222	0.899784	0.819503	0.329858	1.43539	0.882624	-0.114335	0.398255	0.454486	0.654779	0.554633
TLUM2015054	TLUM20131601	TLUM20132172	12.525	1.25	1.15976	-0.928404	0.115678	0.301328	-0.347555	0.618418	0.364087	0.491253	-0.092148	-0.992856	-0.542502	0.068302	-0.245056	0.527227	0.403207	0.465217	0.025653	0.124966	0.075309	0.029416	-0.237866	0.511734	0.405993	0.458863	1.84868	-0.115191	0.866747	0.304736	-0.39787	0.619716	0.345363	0.48254	-0.166285	-1.24045	-0.703367	-0.11994	-0.200473	0.452265	0.420555	0.43641
TLUM2015056	TLUM20131836	TLUM20131629	13.775	1.4	0.33273	2.09146	1.21209	0.204826	0.299533	0.581146	0.617733	0.59944	2.43401	-0.455006	0.989501	0.778958	-0.552597	0.781998	0.29027	0.536134	4.84285	-2.24302	1.29992	1.41912	-1.22124	0.922068	0.110997	0.516533	4.9207	-3.59629	0.662204	1.433	-1.63596	0.92407	0.0509236	0.487497	4.0277	-0.653169	1.68726	1.02585	-0.543968	0.847519	0.293232	0.570375
TLUM2015057	TLUM20132079	TLUM20133024	10.55	1.25	-1.10363	1.65025	0.273311	-0.270325	0.26707	0.393455	0.605292	0.499374	0.719427	1.46273	1.09108	0.283174	0.435092	0.611478	0.668252	0.639865	2.92326	4.55819	3.74073	0.764617	1.44536	0.77775	0.925821	0.851786	3.92498	6.08724	5.00611	1.10385	1.95257	0.86517	0.974565	0.919867	0.917441	4.26217	2.5898	0.224674	0.918933	0.588884	0.820935	0.704909
TLUM2015059	TLUM20131812	TLUM20132672	10.9	1.225	0.33273	-1.98622	-0.826746	0.195349	-0.40147	0.57744	0.344037	0.460739	-0.480265	-0.364587	-0.422426	0.077322	-0.033672	0.530816	0.486569	0.508693	-2.54174	1.11211	-0.714816	-0.448311	0.203683	0.326964	0.580699	0.453832	-1.74788	1.61705	-0.065411	-0.410052	0.360071	0.340884	0.640603	0.490743	-2.13196	2.99271	0.430375	-0.557505	0.750749	0.288591	0.773598	0.531095
TLUM2015061	TLUM20132908	TLUM20131730	16.575	1.575	1.68255	3.98004	2.83129	0.338754	0.903795	0.632602	0.816948	0.724775	1.12565	3.68294	2.4043	0.337168	1.14226	0.632005	0.873327	0.752666	1.0271	4.72246	2.87478	0.291015	1.59989	0.61448	0.945189	0.779834	0.34784	4.39993	2.37389	0.096288	1.42412	0.538354	0.922793	0.730574	-0.525035	2.9315	1.20323	-0.184806	0.345004	0.426691	0.634954	0.530822
TLUM2015062	TLUM20133430	TLUM20131635	10.688	1.188	-0.489991	2.09146	0.800734	-0.197384	0.317092	0.421764	0.624413	0.523088	-3.82547	0.3651	-1.73019	-0.77599	-0.106833	0.218877	0.457461	0.338169	-5.23616	0.18498	-2.52559	-1.29126	-0.132935	0.0983066	0.447122	0.272714	-4.48199	-0.224846	-2.35342	-1.29009	-0.108417	0.0985097	0.456832	0.277671	-3.68506	0.958395	-1.36333	-0.644282	-0.048452	0.259696	0.480678	0.370187
TLUM2015064	TLUM20131610	TLUM20132465	11.5	1.295	1.15976	0.805448	0.982604	0.308773	0.087674	0.621253	0.534932	0.578093	3.88006	-0.516551	1.68175	1.13721	-0.296906	0.872275	0.383269	0.627772	4.99769	-2.14302	1.42734	1.5341	-0.840027	0.937497	0.200447	0.568972	5.15207	-1.5919	1.78008	1.45823	-0.666819	0.927611	0.252444	0.590028	2.26019	-2.36419	-0.052001	0.646231	-0.526955	0.740935	0.299112	0.520024
TLUM2015065	TLUM20133430	TLUM20131630	10.709	1.127	-0.489991	2.09146	0.800734	-0.197384	0.330149	0.421764	0.629356	0.52556	-3.82547	2.31795	-0.75376	-0.77599	0.404459	0.218877	0.657062	0.43797	-5.23616	3.45425	-0.890955	-1.29126	0.787914	0.0983066	0.784626	0.441467	-4.48199	3.09668	-0.692656	-1.29009	0.817193	0.0985097	0.793091	0.4458	-3.68506	2.8617	-0.411682	-0.644282	0.260721	0.259696	0.602846	0.431271
TLUM2015066	TLUM20131436	TLUM20133190	11.163	1.288	-3.39193	4.20088	0.404476	-0.809199	0.790779	0.2092	0.785464	0.497332	0.499615	2.83268	1.66615	0.198619	0.488188	0.57872	0.687292	0.633006	2.63521	3.52719	3.0812	0.600088	0.678867	0.725776	0.751389	0.738583	4.47987	4.00365	4.24176	0.999907	0.90049	0.841322	0.81607	0.828696	3.63834	-0.055109	1.79161	0.913456	-0.450966	0.819499	0.326007	0.572753
TLUM2015067	TLUM20132032	TLUM20131333	10.988	1.288	-2.36978	1.48044	-0.444671	-0.576723	0.360762	0.282063	0.640861	0.461462	-0.784482	1.94742	0.581471	-0.194453	0.596394	0.422911	0.724544	0.573727	2.37532	3.13838	2.75685	0.482754	0.716384	0.685365	0.763123	0.724244	3.64276	2.70951	3.17613	0.711586	0.527677	0.761639	0.701138	0.731389	1.68924	0.842226	1.26573	0.531721	0.059066	0.70254	0.52355	0.613045
TLUM2015068	TLUM20133085	TLUM20133745	12.8	1.338	2.11544	-1.85886	0.128291	0.359271	-0.716407	0.640304	0.23687	0.438587	4.57509	-3.57302	0.501035	1.11274	-1.07144	0.867089	0.141985	0.504537	8.03043	-4.3283	1.85107	1.94223	-1.31378	0.973945	0.09446	0.534203	10.1633	-4.65031	2.75648	2.19349	-1.10097	0.985864	0.135456	0.56066	4.72319	0.760511	2.74185	0.895252	-0.041695	0.814674	0.483371	0.649022
TLUM2015069	TLUM20132908	TLUM20131345	8.405	1.101	1.68255	1.48044	1.58149	0.338754	0.373778	0.632602	0.645715	0.639159	1.12565	-0.140286	0.492682	0.337168	0.166802	0.632005	0.566237	0.599121	1.0271	-2.90452	-0.938706	0.291015	-0.651494	0.61448	0.257364	0.435922	0.34784	-3.83168	-1.74192	0.096288	-0.761417	0.538354	0.223204	0.380779	-0.525035	-4.8044	-2.66472	-0.184806	-1.12191	0.426691	0.13095	0.27882
TLUM2015070	TLUM20130250	TLUM20132107	15.231	1.538	3.20279	0.009108	1.60595	0.732254	-0.017265	0.767993	0.493113	0.630553	3.31466	0.097181	1.70592	0.677112	0.215942	0.750833	0.585484	0.668158	3.98613	-0.635907	1.67511	0.78173	0.0893	0.782813	0.535578	0.659196	4.62878	-1.58805	1.52037	0.863337	-0.221757	0.806024	0.412252	0.609138	0.862946	1.24409	1.05352	-0.17942	0.405335	0.428804	0.657384	0.543094
TLUM2015072	TLUM20131436	TLUM20133732	7.375	1.05	-3.39193	-1.85886	-2.6254	-0.809199	-0.70312	0.2092	0.24099	0.225095	0.499615	-1.69629	-0.598335	0.198619	-0.494111	0.57872	0.310614	0.444667	2.63521	-1.65395	0.490627	0.600088	-0.712723	0.725776	0.238009	0.481892	4.47987	-3.26641	0.60673	0.999907	-1.228	0.841322	0.109724	0.475523	3.63834	0.19591	1.91712	0.913456	0.137909	0.819499	0.554844	0.687171
TLUM2015073	TLUM20131812	TLUM20132654	7.4	1.05	0.33273	-1.98622	-0.826746	0.195349	-0.408581	0.57744	0.341424	0.459432	-0.480265	-4.70315	-2.59171	0.077322	-0.964993	0.530816	0.167274	0.349045	-2.54174	-7.82775	-5.18475	-0.448311	-2.07562	0.326964	0.0189646	0.172964	-1.74788	-7.66773	-4.7078	-0.410052	-2.16451	0.340884	0.0152125	0.178048	-2.13196	-4.033	-3.08248	-0.557505	-0.798863	0.288591	0.212185	0.250388
TLUM2015074	TLUM20130636	TLUM20132415	11.987	1.278	4.67661	-2.74442	0.9661	1.1585	-0.514265	0.876669	0.303533	0.590101	6.09852	-5.65616	0.221182	1.78078	-1.20044	0.962526	0.114985	0.538755	6.55046	-8.10776	-0.778652	2.10597	-2.06512	0.982396	0.0194559	0.500926	5.29679	-9.93229	-2.31775	1.69589	-2.55876	0.955047	0.00525234	0.48015	6.56184	-3.63747	1.46218	1.48714	-0.734371	0.931511	0.231361	0.581436
TLUM2015075	TLUM20133389	TLUM20131732	17.65	1.663	1.75246	3.98004	2.86625	0.327758	0.861618	0.628453	0.805551	0.717002	1.44649	6.05245	3.74947	0.501832	1.42485	0.692107	0.922899	0.807503	3.56612	9.28678	6.42645	1.14779	2.2234	0.874473	0.986906	0.930689	4.9506	9.4009	7.17575	1.49408	1.99182	0.932422	0.976804	0.954613	1.33977	5.3754	3.35758	0.330651	0.812461	0.629546	0.791736	0.710641
TLUM2015076	TLUM20131610	TLUM20132486	14.013	1.443	1.15976	0.805448	0.982604	0.308773	0.079133	0.621253	0.531537	0.576395	3.88006	4.48747	4.18377	1.13721	1.00799	0.872275	0.84327	0.857773	4.99769	7.14622	6.07196	1.5341	1.75327	0.937497	0.960222	0.94886	5.15207	7.76868	6.46037	1.45823	1.73188	0.927611	0.958352	0.942982	2.26019	5.86741	4.0638	0.646231	1.27101	0.740935	0.898137	0.819536
TLUM2015078	TLUM20131665	TLUM20131995	17.175	1.675	3.30593	-1.08443	1.11075	0.848919	-0.422477	0.802037	0.336338	0.569188	2.17629	-2.41427	-0.118988	0.744286	-0.446742	0.771648	0.327531	0.549589	3.01764	-1.79051	0.613566	1.03855	-0.314844	0.850493	0.37644	0.613466	2.54966	-0.805563	0.872051	0.974381	-0.05388	0.835066	0.478515	0.656791	1.37102	-0.657709	0.356658	0.008646	-0.065066	0.503449	0.474061	0.488755
TLUM2015079	TLUM20132907	TLUM20131439	6.4	1.013	1.68255	-3.39193	-0.854689	0.320777	-0.795373	0.62581	0.213198	0.419504	0.778948	-6.64904	-2.93505	0.17416	-1.38076	0.56913	0.0836764	0.326403	2.1506	-10.1266	-3.98799	0.428576	-2.6121	0.665884	0.00449941	0.335192	3.15838	-11.9279	-4.38475	0.640949	-3.38785	0.739222	0.000352219	0.369787	0.329858	-5.47403	-2.57209	-0.114335	-0.941463	0.454486	0.173234	0.31386
TLUM2015080	TLUM20131601	TLUM20132151	15.975	1.55	1.15976	-0.928404	0.115678	0.301328	-0.334778	0.618418	0.368896	0.493657	-0.092148	0.899082	0.403467	0.068302	0.139711	0.527227	0.555556	0.541392	0.025653	1.4548	0.740228	0.029416	0.24486	0.511734	0.596718	0.554226	1.84868	2.22029	2.03449	0.304736	0.374567	0.619716	0.646009	0.632863	-0.166285	1.79739	0.815552	-0.11994	0.42556	0.452265	0.664786	0.558526
TLUM2015082	TLUM20131665	TLUM20133428	10.575	1.25	3.30593	-0.489991	1.40797	0.848919	-0.201569	0.802037	0.420127	0.611082	2.17629	-2.50944	-0.166572	0.744286	-0.470638	0.771648	0.31895	0.545299	3.01764	-3.76404	-0.373196	1.03855	-0.778	0.850493	0.218285	0.534389	2.54966	-3.45078	-0.450555	0.974381	-0.598078	0.835066	0.274894	0.55498	1.37102	-2.957	-0.792989	0.008646	-0.502455	0.503449	0.307674	0.405561
TLUM2015083	TLUM20133389	TLUM20131766	17.291	1.633	1.75246	3.98004	2.86625	0.327758	0.882957	0.628453	0.81137	0.719911	1.44649	0.817626	1.13206	0.501832	0.027629	0.692107	0.511021	0.601564	3.56612	-1.18374	1.19119	1.14779	-0.815659	0.874473	0.207348	0.54091	4.9506	-1.88627	1.53216	1.49408	-1.2336	0.932422	0.108675	0.520549	1.33977	-0.148302	0.595732	0.330651	-0.610305	0.629546	0.27083	0.450188
TLUM2015084	TLUM20131665	TLUM20133448	15.543	1.556	3.30593	-0.489991	1.40797	0.848919	-0.217598	0.802037	0.413871	0.607954	2.17629	0.559513	1.3679	0.744286	0.094115	0.771648	0.537491	0.65457	3.01764	2.57906	2.79835	1.03855	0.659426	0.850493	0.745189	0.797841	2.54966	0.848473	1.69907	0.974381	0.329747	0.835066	0.629204	0.732135	1.37102	3.92963	2.65033	0.008646	0.775276	0.503449	0.780912	0.64218
TLUM2015085	TLUM20131436	TLUM20133195	18.582	1.785	-3.39193	4.20088	0.404476	-0.809199	0.776202	0.2092	0.781185	0.495193	0.499615	5.95235	3.22599	0.198619	1.40407	0.57872	0.91985	0.749285	2.63521	7.33639	4.9858	0.600088	1.77709	0.725776	0.962224	0.844	4.47987	7.47529	5.97758	0.999907	1.69754	0.841322	0.955202	0.898262	3.63834	4.55826	4.0983	0.913456	0.64303	0.819499	0.739898	0.779698
TLUM2015088	TLUM20130250	TLUM20132132	15.675	1.506	3.20279	0.009108	1.60595	0.732254	-0.049468	0.767993	0.480273	0.624133	3.31466	3.37289	3.34377	0.677112	1.03734	0.750833	0.850211	0.800522	3.98613	5.84348	4.91481	0.78173	1.77912	0.782813	0.96239	0.872602	4.62878	6.27269	5.45074	0.863337	1.81561	0.806024	0.965285	0.885655	0.862946	4.20298	2.53296	-0.17942	1.00125	0.428804	0.841648	0.635226
TLUM2015090	TLUM20133735	TLUM20133426	8.438	1.125	-1.85886	-0.489991	-1.17443	-0.708988	-0.203135	0.239166	0.419515	0.32934	-4.71023	-2.26006	-3.48514	-1.30082	-0.433657	0.0966609	0.332269	0.214465	-6.88556	-2.20973	-4.54765	-1.97641	-0.556966	0.024054	0.288775	0.156415	-7.90884	-2.31024	-5.10954	-2.31398	-0.508621	0.0103344	0.305509	0.157922	-2.85248	-2.05822	-2.45535	-0.632582	-0.580909	0.263503	0.280651	0.272077
TLUM2015091	TLUM20132079	TLUM20133026	11.263	1.225	-1.10363	1.65025	0.273311	-0.270325	0.261619	0.393455	0.603192	0.498324	0.719427	3.88749	2.30346	0.283174	0.97396	0.611478	0.834962	0.72322	2.92326	5.64236	4.28281	0.764617	1.44626	0.77775	0.925948	0.851849	3.92498	6.35333	5.13915	1.10385	1.52526	0.86517	0.936402	0.900786	0.917441	6.42883	3.67314	0.224674	1.41326	0.588884	0.921211	0.755047
TLUM2015092	TLUM20133735	TLUM20133431	9.671	1.19	-1.85886	-0.489991	-1.17443	-0.708988	-0.199436	0.239166	0.420961	0.330063	-4.71023	-1.3449	-3.02756	-1.30082	-0.490833	0.0966609	0.311772	0.204217	-6.88556	0.6457	-3.11993	-1.97641	-0.041025	0.024054	0.483638	0.253846	-7.90884	1.58804	-3.1604	-2.31398	0.1462	0.0103344	0.558118	0.284226	-2.85248	2.13176	-0.360357	-0.632582	0.400764	0.263503	0.655703	0.459603
TLUM2015093	TLUM20132032	TLUM20131334	9.679	1.185	-2.36978	1.48044	-0.444671	-0.576723	0.383149	0.282063	0.649195	0.465629	-0.784482	0.561592	-0.111445	-0.194453	0.445379	0.422911	0.671977	0.547444	2.37532	-0.336496	1.01941	0.482754	0.149177	0.685365	0.559293	0.622329	3.64276	-2.45444	0.594164	0.711586	-0.521775	0.761639	0.300913	0.531276	1.68924	-3.14177	-0.726264	0.531721	-0.704704	0.70254	0.240497	0.471519
TLUM2015094	TLUM20132907	TLUM20131438	14.513	1.375	1.68255	-3.39193	-0.854689	0.320777	-0.776099	0.62581	0.218845	0.422328	0.778948	-0.135192	0.321878	0.17416	0.01169	0.56913	0.504664	0.536897	2.1506	1.28145	1.71603	0.428576	0.262954	0.665884	0.603707	0.634796	3.15838	1.61079	2.38458	0.640949	0.534264	0.739222	0.703421	0.721321	0.329858	3.31556	1.82271	-0.114335	0.779145	0.454486	0.782053	0.618269
TLUM2015095	TLUM20133430	TLUM20131729	12.308	1.282	-0.489991	3.98004	1.74502	-0.197384	0.864229	0.421764	0.806269	0.614016	-3.82547	3.60089	-0.112294	-0.77599	0.745742	0.218877	0.772088	0.495483	-5.23616	3.50288	-0.866641	-1.29126	0.68533	0.0983066	0.753432	0.425869	-4.48199	3.39899	-0.541501	-1.29009	0.863337	0.0985097	0.806024	0.452267	-3.68506	1.49442	-1.09532	-0.644282	-0.190332	0.259696	0.424524	0.34211
TLUM2015096	TLUM20131836	TLUM20131617	17.296	1.704	0.33273	2.09146	1.21209	0.204826	0.31108	0.581146	0.62213	0.601638	2.43401	2.88349	2.65875	0.778958	0.556124	0.781998	0.710937	0.746467	4.84285	4.97408	4.90847	1.41912	1.13702	0.922068	0.872236	0.897152	4.9207	5.89985	5.41028	1.433	1.39734	0.92407	0.918845	0.921458	4.0277	3.53271	3.7802	1.02585	0.555238	0.847519	0.710634	0.779076
TLUM2015098	TLUM20131841	TLUM20131623	15.263	1.538	0.33273	2.09146	1.21209	0.188841	0.313914	0.574891	0.623207	0.599049	0.054956	2.28396	1.16946	0.167855	0.471332	0.566651	0.681298	0.623975	0.773795	2.89123	1.83251	0.304947	0.58056	0.619797	0.719231	0.669514	1.66461	2.92063	2.29262	0.440194	0.382695	0.670102	0.649027	0.659564	0.873494	3.26684	2.07017	0.15468	0.451381	0.561463	0.674143	0.617803
TLUM2015100	TLUM20131307	TLUM20131599	11.163	1.25	1.48044	1.15976	1.3201	0.389252	0.300639	0.651455	0.618155	0.634805	-0.985575	3.77909	1.39676	-0.04191	0.90934	0.483285	0.818415	0.65085	-1.96554	5.97336	2.00391	-0.415243	1.42615	0.338982	0.923088	0.631035	-2.90597	6.13978	1.61691	-0.603696	1.36105	0.273023	0.913251	0.593137	-2.75826	3.07441	0.158077	-0.663419	0.742096	0.253531	0.770985	0.512258
TLUM2015101	TLUM20131306	TLUM20131988	15.038	1.5	1.48044	-1.08443	0.198006	0.381969	-0.395115	0.648758	0.346379	0.497568	2.83645	-2.48427	0.176091	1.0125	-0.746134	0.84435	0.227793	0.536072	6.40272	-1.27118	2.56577	2.02336	-0.649534	0.978482	0.257997	0.618239	7.22971	-0.879613	3.17505	2.16132	-0.637225	0.984665	0.261989	0.623327	5.24024	0.948834	3.09454	1.39076	0.252376	0.917851	0.599625	0.758738
TLUM2015102	TLUM20131621	TLUM20132014	14.725	1.513	2.09146	-1.08443	0.503516	0.324212	-0.420428	0.627111	0.337086	0.482099	2.1065	0.968495	1.5375	0.54764	0.389892	0.70803	0.651692	0.679861	2.72316	3.37289	3.04803	0.826609	1.12398	0.795771	0.869489	0.83263	4.18937	4.33959	4.26448	1.4421	1.29725	0.925363	0.902728	0.914046	1.57386	2.29859	1.93622	0.392513	0.582101	0.65266	0.719751	0.686206
TLUM2015103	TLUM20131447	TLUM20132932	9.1	1.113	-3.39193	1.68255	-0.854689	-0.778401	0.341046	0.218166	0.633466	0.425816	-5.20926	-2.25917	-3.73422	-0.90646	-0.302906	0.182346	0.380981	0.281663	-6.38671	-2.41203	-4.39937	-1.27245	-0.336104	0.101607	0.368396	0.235001	-7.66969	-0.762508	-4.2161	-1.69037	0.066589	0.0454783	0.526546	0.286012	-3.44785	-1.71499	-2.58142	-0.570538	-0.376473	0.284156	0.353283	0.31872
TLUM2015104	TLUM20131308	TLUM20131998	14.55	1.525	1.48044	-1.08443	0.198006	0.373785	-0.414944	0.645718	0.339091	0.492405	2.51412	-0.201458	1.15633	0.674828	0.062116	0.750107	0.524765	0.637436	3.66397	1.06946	2.36671	0.93786	0.364922	0.825842	0.642415	0.734129	3.28159	0.831123	2.05636	0.894651	0.421234	0.814513	0.663208	0.738861	1.64693	1.54046	1.59369	0.47299	0.422253	0.68189	0.66358	0.672735
TLUM2015105	TLUM20131841	TLUM20132424	16.025	1.575	0.33273	-2.74442	-1.20584	0.188841	-0.51876	0.574891	0.301964	0.438428	0.054956	-3.42299	-1.68402	0.167855	-0.4645	0.566651	0.321145	0.443898	0.773795	-2.89958	-1.06289	0.304947	-0.430964	0.619797	0.333247	0.476522	1.66461	-2.28547	-0.310432	0.440194	-0.602932	0.670102	0.273277	0.471689	0.873494	2.47972	1.67661	0.15468	0.870722	0.561463	0.808047	0.684755
TLUM2015107	TLUM20132463	TLUM20132423	8.59	1.128	0.805448	-2.74442	-0.969484	0.094219	-0.523065	0.537532	0.300465	0.418998	-1.54219	-2.69588	-2.11904	-0.235038	-0.405854	0.40709	0.342425	0.374757	-1.68527	-1.76811	-1.72669	-0.388507	-0.196365	0.34882	0.422162	0.385491	-2.19549	-1.4945	-1.845	-0.569067	0.11451	0.284655	0.545583	0.415119	-1.6572	0.966928	-0.345136	-0.317898	0.245877	0.375281	0.597111	0.486196
TLUM2015111	TLUM20132720	TLUM20131429	11.825	1.25	-0.345538	-3.39193	-1.86873	-0.321858	-0.782712	0.37378	0.216898	0.295339	-1.8376	-7.67109	-4.75435	-0.235101	-1.77728	0.407065	0.0377608	0.222413	0.406719	-8.3087	-3.95099	0.384863	-2.09403	0.649831	0.0181287	0.33398	2.27986	-7.28595	-2.50304	0.913062	-1.71995	0.819395	0.0427206	0.431058	1.5958	-3.35954	-0.881869	0.5137	-0.740263	0.696269	0.22957	0.46292
TLUM2015112	TLUM20131667	TLUM20131733	18.35	1.7	3.30593	3.98004	3.64298	0.833126	0.879454	0.797613	0.810422	0.804018	5.76415	4.94654	5.35535	1.4452	1.43637	0.925799	0.924551	0.925175	8.03674	7.90987	7.9733	2.12634	2.3717	0.983262	0.991147	0.987205	7.45213	8.79027	8.1212	2.11145	2.5483	0.982633	0.994588	0.98861	4.30998	4.42198	4.36598	0.882571	0.706452	0.811266	0.760046	0.785656
TLUM2015113	TLUM20131667	TLUM20133061	18.468	1.785	3.30593	2.11544	2.71069	0.833126	0.366162	0.797613	0.642878	0.720246	5.76415	4.70277	5.23346	1.4452	1.28042	0.925799	0.899801	0.9128	8.03674	8.78647	8.4116	2.12634	2.49534	0.983262	0.993708	0.988485	7.45213	9.0579	8.25502	2.11145	2.54673	0.982633	0.994563	0.988598	4.30998	5.46778	4.88888	0.882571	1.17458	0.811266	0.879919	0.845592
TLUM2015115	TLUM20131307	TLUM20133107	8.75	1.125	1.48044	-4.22118	-1.37037	0.389252	-1.3084	0.651455	0.095369	0.373412	-0.985575	-4.97156	-2.97857	-0.04191	-1.36812	0.483285	0.0856374	0.284461	-1.96554	-6.31544	-4.14049	-0.415243	-1.98807	0.338982	0.0234021	0.181192	-2.90597	-6.77944	-4.8427	-0.603696	-2.19766	0.273023	0.0139868	0.143505	-2.75826	-2.10913	-2.43369	-0.663419	-0.314004	0.253531	0.376759	0.315145
TLUM2015116	TLUM20131728	TLUM20133388	12.58	1.407	3.98004	1.75246	2.86625	0.867437	0.357875	0.807149	0.639782	0.723465	0.622889	1.66241	1.14265	0.456564	0.355668	0.676008	0.638955	0.657482	-1.03132	3.95865	1.46367	0.000806	0.910872	0.500322	0.818819	0.65957	-1.37617	5.89177	2.2578	-0.485793	1.59507	0.313557	0.944652	0.629104	-1.44886	1.28954	-0.079664	-0.569354	0.33062	0.284558	0.629534	0.457046
TLUM2015117	TLUM20132463	TLUM20132433	13.625	1.425	0.805448	-2.74442	-0.969484	0.094219	-0.510409	0.537532	0.304882	0.421207	-1.54219	1.15975	-0.191221	-0.235038	0.394698	0.40709	0.653467	0.530278	-1.68527	2.87502	0.594876	-0.388507	0.936655	0.34882	0.825532	0.587176	-2.19549	3.37749	0.591002	-0.569067	1.18406	0.284655	0.881806	0.583231	-1.6572	5.61363	1.97821	-0.317898	1.33945	0.375281	0.909787	0.642534
TLUM2015118	TLUM20131667	TLUM20133065	13.675	1.413	3.30593	2.11544	2.71069	0.833126	0.366211	0.797613	0.642896	0.720255	5.76415	0.486702	3.12543	1.4452	-0.002391	0.925799	0.499046	0.712423	8.03674	-0.55731	3.73971	2.12634	-0.457671	0.983262	0.323594	0.653428	7.45213	0.059913	3.75602	2.11145	-0.466326	0.982633	0.320491	0.651562	4.30998	-1.37194	1.46902	0.882571	-0.499787	0.811266	0.308613	0.559939
TLUM2015121	TLUM20131447	TLUM20132936	7.463	1.1	-3.39193	1.68255	-0.854689	-0.778401	0.329648	0.218166	0.629167	0.423667	-5.20926	1.69557	-1.75684	-0.90646	0.210077	0.182346	0.583196	0.382771	-6.38671	1.47269	-2.45701	-1.27245	-0.051493	0.101607	0.479466	0.290536	-7.66969	0.298546	-3.68557	-1.69037	-0.354503	0.0454783	0.361481	0.20348	-3.44785	0.761335	-1.34326	-0.570538	-0.057344	0.284156	0.477136	0.380646
TLUM2015122	TLUM20132034	TLUM20133682	16.861	1.633	-2.36978	-0.654196	-1.51199	-0.593723	-0.316938	0.276349	0.375645	0.325997	-0.083994	1.25573	0.585866	0.089787	0.297619	0.535772	0.617003	0.576387	0.825873	3.89906	2.36247	0.262769	1.0206	0.603636	0.846277	0.724956	0.173274	5.06446	2.61887	0.136439	1.3591	0.554263	0.912942	0.733603	-0.634272	2.89875	1.13224	0.131	0.564004	0.552112	0.713624	0.632868
TLUM2015123	TLUM20132080	TLUM20130629	13.025	1.438	-1.10363	4.67661	1.78649	-0.280133	1.14598	0.389688	0.874099	0.631893	-3.77961	5.99746	1.10893	-0.712098	1.73971	0.238202	0.959045	0.598623	-2.30996	8.4216	3.05582	-0.467895	2.59584	0.31993	0.995282	0.657606	-1.36048	7.91223	3.27588	-0.055719	2.3193	0.477783	0.989811	0.733797	-1.06626	7.37851	3.15613	-0.202838	1.65763	0.419631	0.951304	0.685467
TLUM2015124	TLUM20131728	TLUM20132650	7.924	1.051	3.98004	-1.98622	0.996907	0.867437	-0.397076	0.807149	0.345656	0.576402	0.622889	-4.32189	-1.8495	0.456564	-0.781595	0.676008	0.217226	0.446617	-1.03132	-6.45185	-3.74158	0.000806	-1.50642	0.500322	0.0659794	0.28315	-1.37617	-6.8402	-4.10818	-0.485793	-1.7547	0.313557	0.0396556	0.176606	-1.44886	-4.79041	-3.11964	-0.569354	-1.02246	0.284558	0.153283	0.21892
TLUM2015125	TLUM20131306	TLUM20133099	14.284	1.469	1.48044	-4.22118	-1.37037	0.381969	-1.29304	0.648758	0.0979991	0.373378	2.83645	-4.56765	-0.865603	1.0125	-1.43659	0.84435	0.075418	0.459884	6.40272	-4.22595	1.08839	2.02336	-1.68716	0.978482	0.0457863	0.512134	7.22971	-3.96056	1.63458	2.16132	-1.90671	0.984665	0.0282789	0.506472	5.24024	-0.8511	2.19457	1.39076	-0.212714	0.917851	0.415775	0.666813
TLUM2015126	TLUM20132080	TLUM20130638	9.598	1.207	-1.10363	4.67661	1.78649	-0.280133	1.15164	0.389688	0.875266	0.632477	-3.77961	2.22721	-0.776201	-0.712098	0.52043	0.238202	0.698618	0.46841	-2.30996	-0.132474	-1.22122	-0.467895	0.002334	0.31993	0.500931	0.41043	-1.36048	-1.59221	-1.47635	-0.055719	-0.153247	0.477783	0.439102	0.458442	-1.06626	1.35987	0.146805	-0.202838	-0.188128	0.419631	0.425388	0.422509
TLUM2015127	TLUM20131307	TLUM20131585	7.575	1.038	1.48044	1.15976	1.3201	0.389252	0.328065	0.651455	0.628569	0.640012	-0.985575	-3.43377	-2.20967	-0.04191	-0.746671	0.483285	0.227631	0.355458	-1.96554	-5.92553	-3.94554	-0.415243	-1.45738	0.338982	0.0725053	0.205744	-2.90597	-7.15257	-5.02927	-0.603696	-1.48436	0.273023	0.0688565	0.17094	-2.75826	-3.82382	-3.29104	-0.663419	-0.763398	0.253531	0.222613	0.238072
TLUM2015128	TLUM20131308	TLUM20132077	10.038	1.2	1.48044	-1.10363	0.188402	0.373785	-0.281852	0.645718	0.389028	0.517373	2.51412	-2.92941	-0.207646	0.674828	-0.491815	0.750107	0.311425	0.530766	3.66397	-5.68362	-1.00982	0.93786	-1.25439	0.825842	0.104851	0.465346	3.28159	-6.48307	-1.60074	0.894651	-1.62249	0.814513	0.0523488	0.433431	1.64693	-2.65745	-0.505261	0.47299	-0.314447	0.68189	0.376591	0.52924
TLUM2015130	TLUM20131621	TLUM20131992	10.075	1.138	2.09146	-1.08443	0.503516	0.324212	-0.398047	0.627111	0.345298	0.486205	2.1065	-2.83968	-0.366592	0.54764	-0.817799	0.70803	0.206736	0.457383	2.72316	-4.62153	-0.949185	0.826609	-1.6704	0.795771	0.04742	0.421595	4.18937	-5.47084	-0.640735	1.4421	-1.97764	0.925363	0.0239849	0.474674	1.57386	-2.55978	-0.492959	0.392513	-0.548033	0.65266	0.291835	0.472248
TLUM2015131	TLUM20131841	TLUM20131628	10.182	1.208	0.33273	2.09146	1.21209	0.188841	0.293445	0.574891	0.615409	0.59515	0.054956	0.826441	0.440698	0.167855	0.034992	0.566651	0.513957	0.540304	0.773795	1.06788	0.920835	0.304947	-0.105834	0.619797	0.457857	0.538827	1.66461	1.10148	1.38305	0.440194	-0.164391	0.670102	0.434712	0.552407	0.873494	0.643568	0.758531	0.15468	0.004074	0.561463	0.501625	0.531544
TLUM2015132	TLUM20132080	TLUM20131304	10.225	1.175	-1.10363	1.48044	0.188402	-0.280133	0.350251	0.389688	0.636925	0.513306	-3.77961	2.25699	-0.761311	-0.712098	0.822108	0.238202	0.794492	0.516347	-2.30996	6.25718	1.97361	-0.467895	1.78896	0.31993	0.963189	0.64156	-1.36048	6.62953	2.63453	-0.055719	1.79632	0.477783	0.963778	0.72078	-1.06626	1.82325	0.378496	-0.202838	0.331832	0.419631	0.629992	0.524811
TLUM2015134	TLUM20132720	TLUM20131432	8.926	1.074	-0.345538	-3.39193	-1.86873	-0.321858	-0.774028	0.37378	0.219457	0.296619	-1.8376	-7.5295	-4.68355	-0.235101	-1.52167	0.407065	0.0640461	0.235556	0.406719	-10.1772	-4.88523	0.384863	-2.41643	0.649831	0.00783668	0.328834	2.27986	-10.7798	-4.24997	0.913062	-2.60113	0.819395	0.00464593	0.41202	1.5958	-4.80258	-1.60339	0.5137	-0.83789	0.696269	0.201046	0.448658
TLUM2015135	TLUM20132463	TLUM20132427	7.55	1.013	0.805448	-2.74442	-0.969484	0.094219	-0.523652	0.537532	0.30026	0.418896	-1.54219	-4.61889	-3.08054	-0.235038	-0.926907	0.40709	0.176987	0.292039	-1.68527	-6.10579	-3.89553	-0.388507	-1.64772	0.34882	0.0497055	0.199263	-2.19549	-7.2046	-4.70005	-0.569067	-2.12914	0.284655	0.0166215	0.150638	-1.6572	-2.86661	-2.2619	-0.317898	-0.553717	0.375281	0.289886	0.332584
TLUM2015140	TLUM20131728	TLUM20132652	11.775	1.275	3.98004	-1.98622	0.996907	0.867437	-0.424435	0.807149	0.335624	0.571386	0.622889	1.05607	0.83948	0.456564	0.483237	0.676008	0.685536	0.680772	-1.03132	3.12469	1.04668	0.000806	1.22985	0.500322	0.890623	0.695472	-1.37617	2.70507	0.664449	-0.485793	1.39204	0.313557	0.918045	0.615801	-1.44886	3.65702	1.10408	-0.569354	0.879212	0.284558	0.810357	0.547457
TLUM2015141	TLUM20131308	TLUM20132075	9.925	1.175	1.48044	-1.10363	0.188402	0.373785	-0.265355	0.645718	0.395368	0.520543	2.51412	0.538903	1.52651	0.674828	0.171684	0.750107	0.568157	0.659132	3.66397	4.04044	3.8522	0.93786	1.06394	0.825842	0.856322	0.841082	3.28159	5.24752	4.26456	0.894651	1.3183	0.814513	0.906299	0.860406	1.64693	2.33752	1.99222	0.47299	0.637743	0.68189	0.73818	0.710035
TLUM2015142	TLUM20132034	TLUM20132261	10.457	1.173	-2.36978	1.54186	-0.413961	-0.593723	0.086505	0.276349	0.534468	0.405408	-0.083994	0.657058	0.286532	0.089787	-0.127732	0.535772	0.449181	0.492476	0.825873	-0.435212	0.195331	0.262769	-0.404825	0.603636	0.342803	0.473219	0.173274	-1.18031	-0.503519	0.136439	-0.434264	0.554263	0.332048	0.443156	-0.634272	-0.137836	-0.386054	0.131	-0.057989	0.552112	0.476879	0.514496
TLUM2015143	TLUM20132034	TLUM20133688	12.797	1.316	-2.36978	-0.654196	-1.51199	-0.593723	-0.340959	0.276349	0.366567	0.321458	-0.083994	-1.67905	-0.881523	0.089787	-0.391914	0.535772	0.347561	0.441666	0.825873	-2.27096	-0.722542	0.262769	-0.569502	0.603636	0.284508	0.444072	0.173274	-3.2695	-1.54811	0.136439	-0.618418	0.554263	0.26815	0.411206	-0.634272	-1.53945	-1.08686	0.131	-0.341371	0.552112	0.366412	0.459262
TLUM2015145	TLUM20131990	TLUM20133096	7.65	1.013	-1.08443	-4.22118	-2.6528	-0.413446	-1.30271	0.33964	0.0963374	0.217989	-0.751021	-7.1001	-3.92556	-0.165391	-1.90935	0.434318	0.0281087	0.231213	0.082475	-10.0208	-4.96916	0.080117	-2.83727	0.531928	0.00227506	0.267101	0.434501	-9.89264	-4.72907	0.330268	-2.79204	0.629401	0.0026188	0.31601	1.29632	-5.21459	-1.95914	0.268393	-0.99751	0.605802	0.159259	0.38253
TLUM2015146	TLUM20131627	TLUM20133385	5.825	1.025	2.09146	1.75246	1.92196	0.312398	0.340576	0.622631	0.633289	0.62796	3.02691	-2.57292	0.226992	0.511702	-0.602164	0.69557	0.273532	0.484551	2.97421	-5.30266	-1.16423	0.422277	-1.50381	0.663589	0.0663151	0.364952	2.11864	-5.77354	-1.82745	0.131206	-1.51124	0.552194	0.065364	0.308779	1.28349	-6.68232	-2.69941	-0.065999	-1.66359	0.473689	0.0480968	0.260893
TLUM2015148	TLUM20133093	TLUM20131820	15.863	1.6	2.11544	0.33273	1.22409	0.351689	0.211606	0.637464	0.583793	0.610629	3.20798	4.99142	4.0997	0.807953	1.25542	0.790441	0.895338	0.842889	2.98609	8.00137	5.49373	0.694711	2.03517	0.756382	0.979083	0.867732	3.45816	9.02054	6.23935	0.701073	2.10731	0.758371	0.982455	0.870413	0.900827	4.84105	2.87094	0.014202	1.07333	0.505666	0.858439	0.682052
TLUM2015150	TLUM20131736	TLUM20131821	15.938	1.613	3.98004	0.33273	2.15638	0.893196	0.183045	0.814124	0.572619	0.693371	1.27519	2.35161	1.8134	0.789036	0.924615	0.784955	0.822417	0.803686	0.548395	4.15731	2.35285	0.626666	1.52336	0.734561	0.936165	0.835363	-1.3675	4.06135	1.34692	-0.068719	1.59174	0.472607	0.944279	0.708443	-0.796794	2.9316	1.0674	-0.287308	0.92667	0.386938	0.822951	0.604945
TLUM2015151	TLUM20133746	TLUM20132425	15.7	1.6	-1.85886	-2.74442	-2.30164	-0.717338	-0.500809	0.236583	0.308253	0.272418	0.866473	-3.50176	-1.31765	-0.026782	-0.663589	0.489317	0.253477	0.371397	3.34513	-2.4978	0.423662	0.643201	-0.678728	0.739953	0.248655	0.494304	3.58595	-2.24014	0.672908	0.958685	-0.522427	0.831141	0.300687	0.565914	3.86269	-2.69439	0.58415	0.861459	-0.516076	0.805507	0.302901	0.554204
TLUM2015154	TLUM20131320	TLUM20133100	9.722	1.139	1.48044	-4.22118	-1.37037	0.374686	-1.30021	0.646053	0.0967648	0.371409	-1.33925	-1.71035	-1.5248	-0.058993	-0.526981	0.476479	0.299103	0.387791	-4.05806	0.853683	-1.60219	-0.874229	-0.122077	0.190997	0.451419	0.321208	-5.57277	-0.324378	-2.94857	-1.15443	-0.547663	0.124162	0.291962	0.208062	-3.51607	1.62603	-0.945015	-0.935153	0.360892	0.174855	0.64091	0.407882
TLUM2015155	TLUM20131627	TLUM20132455	11.688	1.263	2.09146	0.805448	1.44845	0.312398	0.082924	0.622631	0.533044	0.577837	3.02691	1.22994	2.12843	0.511702	0.146745	0.69557	0.558333	0.626952	2.97421	3.20703	3.09062	0.422277	0.51223	0.663589	0.695755	0.679672	2.11864	4.40341	3.26102	0.131206	0.613648	0.552194	0.730276	0.641235	1.28349	2.90697	2.09523	-0.065999	0.547517	0.473689	0.707988	0.590839
TLUM2015156	TLUM20132920	TLUM20131431	10.1	1.213	1.68255	-3.39193	-0.854689	0.311076	-0.77404	0.622129	0.219454	0.420791	-0.296386	-0.522738	-0.409562	-0.096579	0.086506	0.46153	0.534468	0.497999	0.255601	0.058422	0.157011	-0.053144	0.16454	0.478809	0.565347	0.522078	0.980679	0.560984	0.770831	0.187212	0.228424	0.574253	0.590342	0.582297	-0.013196	1.18313	0.584969	-0.042758	0.483665	0.482947	0.685688	0.584318
TLUM2015157	TLUM20132920	TLUM20131435	8.45	1.125	1.68255	-3.39193	-0.854689	0.311076	-0.760649	0.622129	0.223433	0.422781	-0.296386	-4.21411	-2.25525	-0.096579	-0.94179	0.46153	0.17315	0.31734	0.255601	-5.50345	-2.62392	-0.053144	-1.42275	0.478809	0.0774036	0.278106	0.980679	-4.75821	-1.88877	0.187212	-1.23647	0.574253	0.108141	0.341197	-0.013196	-0.681118	-0.347157	-0.042758	0.054748	0.482947	0.52183	0.502389
TLUM2015158	TLUM20131320	TLUM20132062	12.1	1.363	1.48044	-2.36978	-0.444671	0.374686	-0.559248	0.646053	0.287996	0.467025	-1.33925	-1.13541	-1.23733	-0.058993	-0.310959	0.476479	0.377916	0.427197	-4.05806	0.392736	-1.83266	-0.874229	-0.097703	0.190997	0.461084	0.32604	-5.57277	1.57074	-2.00102	-1.15443	0.19815	0.124162	0.578536	0.351349	-3.51607	1.55001	-0.983029	-0.935153	0.393497	0.174855	0.653024	0.413939
TLUM2015159	TLUM20131309	TLUM20132065	13.313	1.375	1.48044	-1.10363	0.188402	0.346983	-0.285238	0.635698	0.387731	0.511714	2.39198	1.07949	1.73574	0.813314	0.267835	0.791981	0.605587	0.698784	3.04887	0.20843	1.62865	0.963749	-0.039162	0.832414	0.484381	0.658397	2.96258	-1.39671	0.782932	0.965586	-0.755844	0.832874	0.224871	0.528873	-0.307471	1.06035	0.376438	-0.152227	0.262185	0.439504	0.603411	0.521457
TLUM2015161	TLUM20131990	TLUM20131622	11.375	1.225	-1.08443	2.09146	0.503516	-0.413446	0.321095	0.33964	0.625931	0.482785	-0.751021	4.81576	2.03237	-0.165391	0.994073	0.434318	0.839906	0.637112	0.082475	5.79535	2.93891	0.080117	1.4206	0.531928	0.922284	0.727106	0.434501	5.63526	3.03488	0.330268	1.5047	0.629401	0.9338	0.7816	1.29632	3.49844	2.39738	0.268393	0.413934	0.605802	0.660539	0.63317
TLUM2015162	TLUM20132432	TLUM20132451	12.888	1.375	-2.74442	0.805448	-0.969484	-0.50415	0.068711	0.307078	0.52739	0.417234	3.2687	-0.515616	1.37654	1.2238	-0.379882	0.889487	0.352017	0.620752	8.29702	-2.96042	2.6683	2.66277	-1.21391	0.996125	0.112392	0.554258	10.5149	-4.82913	2.84287	3.1939	-1.76508	0.999298	0.0387753	0.519037	7.09847	-2.0757	2.51139	1.84467	-0.564076	0.967457	0.286351	0.626904
TLUM2015163	TLUM20131309	TLUM20133108	7.247	1.049	1.48044	-4.22118	-1.37037	0.346983	-1.30903	0.635698	0.0952621	0.36548	2.39198	-5.61003	-1.60902	0.813314	-1.53699	0.791981	0.0621479	0.427064	3.04887	-8.32449	-2.63781	0.963749	-2.4829	0.832414	0.00651596	0.419465	2.96258	-8.8289	-2.93316	0.965586	-2.70832	0.832874	0.00338122	0.418128	-0.307471	-4.53239	-2.41993	-0.152227	-0.831415	0.439504	0.20287	0.321187
TLUM2015164	TLUM20133746	TLUM20131584	14.988	1.538	-1.85886	1.15976	-0.349551	-0.717338	0.305215	0.236583	0.619899	0.428241	0.866473	1.79191	1.32919	-0.026782	0.443174	0.489317	0.67118	0.580248	3.34513	2.55042	2.94777	0.643201	0.551472	0.739953	0.709345	0.724649	3.58595	2.08719	2.83657	0.958685	0.576741	0.831141	0.717943	0.774542	3.86269	-0.482579	1.69006	0.861459	-0.050842	0.805507	0.479726	0.642617
TLUM2015165	TLUM20131736	TLUM20133429	10.8	1.2	3.98004	-0.489991	1.74502	0.893196	-0.209075	0.814124	0.417195	0.615659	1.27519	-1.25756	0.008813	0.789036	-0.210524	0.784955	0.416629	0.600792	0.548395	-2.54623	-0.998916	0.626666	-0.695672	0.734561	0.243317	0.488939	-1.3675	-2.77786	-2.07268	-0.068719	-0.926867	0.472607	0.176998	0.324802	-0.796794	-2.94485	-1.87082	-0.287308	-0.548902	0.386938	0.291536	0.339237
TLUM2015166	TLUM20131999	TLUM20130001	10.519	1.063	-1.08443	-0.165327	-0.624876	-0.429402	-0.098822	0.333815	0.46064	0.397228	-2.30965	-1.27231	-1.79098	-0.513182	-0.378502	0.303912	0.352529	0.32822	-2.12404	-2.34215	-2.2331	-0.463758	-0.680573	0.321411	0.248071	0.284741	-1.60113	-1.62519	-1.61316	-0.370194	-0.524571	0.355619	0.299941	0.32778	-0.093974	-3.08402	-1.589	0.055285	-0.69222	0.522044	0.2444	0.383222
TLUM2015167	TLUM20132087	TLUM20130639	11.532	1.19	-1.10363	4.67661	1.78649	-0.276728	1.16909	0.390994	0.878817	0.634906	-5.3128	3.54923	-0.881785	-1.31846	0.778194	0.0936755	0.781773	0.437724	-8.66117	2.03078	-3.31519	-2.40615	0.342814	0.00806091	0.634131	0.321096	-10.1778	2.26421	-3.95681	-2.82206	0.351514	0.00238581	0.637399	0.319892	-4.57913	3.32684	-0.626145	-0.974912	0.300032	0.164802	0.617924	0.391363
TLUM2015170	TLUM20131671	TLUM20133060	17.974	1.692	3.30593	2.11544	2.71069	0.839737	0.373225	0.799472	0.64551	0.722491	7.06699	2.96443	5.01571	1.8862	0.889628	0.970366	0.813167	0.891767	9.11161	5.1884	7.15001	2.4217	1.5427	0.992276	0.938548	0.965412	8.56666	5.52472	7.04569	2.10866	1.53721	0.982513	0.937879	0.960196	6.88119	1.54593	4.21356	1.34231	0.27429	0.910252	0.608069	0.75916
TLUM2015171	TLUM20132920	TLUM20131460	8.389	1.067	1.68255	-3.39193	-0.854689	0.311076	-0.794038	0.622129	0.213587	0.417858	-0.296386	-6.59229	-3.44434	-0.096579	-1.54141	0.46153	0.0616084	0.261569	0.255601	-7.37597	-3.56018	-0.053144	-2.09815	0.478809	0.0179461	0.248377	0.980679	-6.05531	-2.53732	0.187212	-2.05769	0.574253	0.0198099	0.297031	-0.013196	-5.28611	-2.64965	-0.042758	-1.07194	0.482947	0.141872	0.31241
TLUM2015172	TLUM20133412	TLUM20131592	14.813	1.5	1.75246	1.15976	1.45611	0.335187	0.332702	0.631258	0.63032	0.630789	2.69611	-3.12436	-0.214125	0.66451	-0.549256	0.746818	0.291415	0.519116	4.39788	-4.09017	0.153856	1.17958	-0.825774	0.880915	0.204466	0.542691	4.29946	-3.81142	0.244023	1.11871	-0.74359	0.868369	0.228562	0.548465	2.21827	-3.41376	-0.597747	0.524358	-0.685322	0.699985	0.24657	0.473278
TLUM2015173	TLUM20132087	TLUM20130648	16.013	1.588	-1.10363	4.67661	1.78649	-0.276728	1.14879	0.390994	0.874678	0.632836	-5.3128	7.26308	0.97514	-1.31846	1.9301	0.0936755	0.973203	0.533439	-8.66117	8.64718	-0.006995	-2.40615	2.41971	0.00806091	0.992234	0.500147	-10.1778	8.36057	-0.908624	-2.82206	2.23118	0.00238581	0.987165	0.494776	-4.57913	7.63732	1.5291	-0.974912	1.56249	0.164802	0.940914	0.552858
TLUM2015174	TLUM20131671	TLUM20133433	14.3	1.488	3.30593	-0.489991	1.40797	0.839737	-0.204101	0.799472	0.419137	0.609305	7.06699	-4.1313	1.46785	1.8862	-0.853551	0.970366	0.196677	0.583522	9.11161	-6.27552	1.41805	2.4217	-1.38541	0.992276	0.0829633	0.53762	8.56666	-6.81736	0.874645	2.10866	-1.59433	0.982513	0.0554315	0.518972	6.88119	-4.01889	1.43115	1.34231	-0.77913	0.910252	0.217952	0.564102
TLUM2015175	TLUM20130261	TLUM20133687	9.7	1.113	3.20279	-0.654196	1.2743	0.728867	-0.318111	0.766958	0.3752	0.571079	-0.232153	1.57837	0.673108	0.033663	0.017981	0.513427	0.507173	0.5103	-2.62375	3.13034	0.253295	-0.710653	-0.003948	0.23865	0.498425	0.368537	-2.69707	3.83239	0.56766	-0.859934	0.18186	0.194913	0.572154	0.383533	-3.20106	3.38484	0.091887	-0.985513	0.506107	0.162186	0.693609	0.427898
TLUM2015176	TLUM20132432	TLUM20131810	14.897	1.564	-2.74442	0.33273	-1.20584	-0.50415	0.198622	0.307078	0.578721	0.442899	3.2687	-0.483888	1.39241	1.2238	0.100701	0.889487	0.540106	0.714796	8.29702	-0.846595	3.72521	2.66277	-0.007868	0.996125	0.496861	0.746493	10.5149	-0.754483	4.88019	3.1939	-0.023362	0.999298	0.490681	0.744989	7.09847	0.080879	3.58968	1.84467	0.276579	0.967457	0.608948	0.788203
TLUM2015177	TLUM20131627	TLUM20132462	8.525	1.088	2.09146	0.805448	1.44845	0.312398	0.073966	0.622631	0.529481	0.576056	3.02691	-2.99067	0.018116	0.511702	-0.801847	0.69557	0.211321	0.453445	2.97421	-5.45173	-1.23876	0.422277	-1.66288	0.663589	0.0481684	0.355879	2.11864	-6.03073	-1.95605	0.131206	-1.86741	0.552194	0.0309221	0.291558	1.28349	-4.50574	-1.61113	-0.065999	-1.0548	0.473689	0.145757	0.309723
TLUM2015178	TLUM20133746	TLUM20131589	16.75	1.675	-1.85886	1.15976	-0.349551	-0.717338	0.308507	0.236583	0.621152	0.428867	0.866473	0.857692	0.862082	-0.026782	0.344693	0.489317	0.634837	0.562077	3.34513	1.37915	2.36214	0.643201	0.422888	0.739953	0.663812	0.701882	3.58595	1.64985	2.6179	0.958685	0.40926	0.831141	0.658826	0.744983	3.86269	0.423369	2.14303	0.861459	0.161965	0.805507	0.564333	0.68492
TLUM2015179	TLUM20133438	TLUM20133741	10.525	1.1	-0.489991	-1.85886	-1.17443	-0.205359	-0.702616	0.418646	0.241148	0.329897	1.5745	-3.91102	-1.16826	0.502103	-1.14681	0.692202	0.125731	0.408967	4.17781	-5.56704	-0.694614	1.19809	-1.62421	0.88456	0.0521652	0.468362	4.90397	-5.34744	-0.221735	1.20738	-1.29058	0.886358	0.0984254	0.492392	3.33048	-2.06908	0.630701	0.748629	-0.549099	0.77296	0.291469	0.532214
TLUM2015180	TLUM20133412	TLUM20131614	16.4	1.588	1.75246	1.15976	1.45611	0.335187	0.323223	0.631258	0.626737	0.628997	2.69611	2.95083	2.82347	0.66451	0.760479	0.746818	0.776516	0.761667	4.39788	4.18575	4.29181	1.17958	0.979221	0.880915	0.836265	0.85859	4.29946	4.35351	4.32649	1.11871	0.896941	0.868369	0.815125	0.841747	2.21827	1.28571	1.75199	0.524358	0.396438	0.699985	0.654109	0.677047
TLUM2015181	TLUM20131736	TLUM20131808	14.45	1.538	3.98004	0.33273	2.15638	0.893196	0.162569	0.814124	0.564571	0.689347	1.27519	-1.20197	0.036607	0.789036	-0.009569	0.784955	0.496183	0.640569	0.548395	-1.02638	-0.238994	0.626666	0.121056	0.734561	0.548177	0.641369	-1.3675	1.4452	0.038846	-0.068719	0.653236	0.472607	0.743198	0.607902	-0.796794	-0.818664	-0.807729	-0.287308	-0.186187	0.386938	0.426149	0.406544
TLUM2015182	TLUM20131309	TLUM20132091	10.763	1.213	1.48044	-1.10363	0.188402	0.346983	-0.269388	0.635698	0.393816	0.514757	2.39198	-2.07842	0.156779	0.813314	-0.397985	0.791981	0.345321	0.568651	3.04887	-2.92971	0.059581	0.963749	-0.597037	0.832414	0.275241	0.553828	2.96258	-3.28095	-0.159188	0.965586	-0.626991	0.832874	0.265333	0.549103	-0.307471	-1.69971	-1.00359	-0.152227	-0.250908	0.439504	0.400943	0.420223
TLUM2015183	TLUM20131671	TLUM20133450	16.613	1.65	3.30593	-0.489991	1.40797	0.839737	-0.211417	0.799472	0.416281	0.607877	7.06699	-0.169088	3.44895	1.8862	-0.208831	0.970366	0.41729	0.693828	9.11161	0.902959	5.00728	2.4217	0.026475	0.992276	0.510561	0.751418	8.56666	0.016935	4.29179	2.10866	-0.210314	0.982513	0.416711	0.699612	6.88119	2.50512	4.69315	1.34231	0.397547	0.910252	0.654518	0.782385
TLUM2015185	TLUM20130261	TLUM20133667	8.165	1.063	3.20279	-0.654196	1.2743	0.728867	-0.291015	0.766958	0.38552	0.576239	-0.232153	-2.95936	-1.59576	0.033663	-0.931855	0.513427	0.175706	0.344566	-2.62375	-5.71912	-4.17144	-0.710653	-1.66701	0.23865	0.0477562	0.143203	-2.69707	-7.11273	-4.9049	-0.859934	-1.92348	0.194913	0.02721	0.111061	-3.20106	-2.19888	-2.69997	-0.985513	-0.641474	0.162186	0.260607	0.211397
TLUM2015186	TLUM20132432	TLUM20132484	14.513	1.475	-2.74442	0.805448	-0.969484	-0.50415	0.079218	0.307078	0.53157	0.419324	3.2687	4.65782	3.96326	1.2238	0.991899	0.889487	0.839377	0.864432	8.29702	7.83749	8.06725	2.66277	1.72249	0.996125	0.957509	0.976817	10.5149	9.23447	9.87466	3.1939	2.10414	0.999298	0.982317	0.990808	7.09847	2.62931	4.86389	1.84467	0.466765	0.967457	0.679666	0.823562
TLUM2015187	TLUM20133438	TLUM20132491	12.127	1.241	-0.489991	2.07138	0.790696	-0.205359	0.425007	0.418646	0.664584	0.541615	1.5745	1.23064	1.40257	0.502103	0.395809	0.692202	0.653877	0.67304	4.17781	0.64486	2.41133	1.19809	0.031783	0.88456	0.512677	0.698619	4.90397	-1.20365	1.85016	1.20738	-0.495608	0.886358	0.310086	0.598222	3.33048	-1.30373	1.01338	0.748629	-0.351163	0.77296	0.362733	0.567846
TLUM2015188	TLUM20131990	TLUM20131618	10.4	1.2	-1.08443	2.09146	0.503516	-0.413446	0.321045	0.33964	0.625912	0.482776	-0.751021	-0.899639	-0.82533	-0.165391	-0.513166	0.434318	0.303918	0.369118	0.082475	-2.89308	-1.4053	0.080117	-1.12559	0.531928	0.130169	0.331049	0.434501	-4.18261	-1.87406	0.330268	-1.3909	0.629401	0.0821285	0.355765	1.29632	-0.627489	0.334413	0.268393	-0.506732	0.605802	0.306171	0.455987
TLUM2015189	TLUM20131999	TLUM20131740	13	1.3	-1.08443	3.98004	1.44781	-0.429402	0.878858	0.333815	0.810261	0.572038	-2.30965	1.72221	-0.293723	-0.513182	0.350492	0.303912	0.637015	0.470464	-2.12404	1.97242	-0.075809	-0.463758	0.482923	0.321411	0.685425	0.503418	-1.60113	3.36157	0.880219	-0.370194	0.707411	0.355619	0.760344	0.557982	-0.093974	-0.542449	-0.318211	0.055285	-0.621499	0.522044	0.267136	0.39459
TLUM2015190	TLUM20133093	TLUM20131822	11.663	1.313	2.11544	0.33273	1.22409	0.351689	0.19669	0.637464	0.577965	0.607715	3.20798	0.394419	1.8012	0.807953	0.066462	0.790441	0.526495	0.658468	2.98609	0.408214	1.69715	0.694711	-0.158768	0.756382	0.436926	0.596654	3.45816	-0.164828	1.64666	0.701073	-0.249363	0.758371	0.40154	0.579956	0.900827	-0.808494	0.046167	0.014202	-0.30022	0.505666	0.382005	0.443835
TLUM2015191	TLUM20131320	TLUM20132046	7.4	1.05	1.48044	-2.36978	-0.444671	0.374686	-0.587945	0.646053	0.278285	0.462169	-1.33925	-6.53348	-3.93637	-0.058993	-1.2947	0.476479	0.0977122	0.287096	-4.05806	-8.48872	-6.27339	-0.874229	-2.04452	0.190997	0.0204511	0.105724	-5.57277	-8.95412	-7.26344	-1.15443	-2.16975	0.124162	0.0150127	0.0695871	-3.51607	-4.41451	-3.96529	-0.935153	-0.753944	0.174855	0.225441	0.200148
TLUM2015192	TLUM20131999	TLUM20131620	9.15	1.05	-1.08443	2.09146	0.503516	-0.429402	0.310444	0.333815	0.621888	0.477852	-2.30965	1.42694	-0.441359	-0.513182	0.184373	0.303912	0.57314	0.438526	-2.12404	2.1966	0.036282	-0.463758	0.237452	0.321411	0.593847	0.457629	-1.60113	1.83804	0.118455	-0.370194	0.118159	0.355619	0.547029	0.451324	-0.093974	0.729339	0.317683	0.055285	-0.025736	0.522044	0.489734	0.505889
