# Supplementary material for: Genomic selection models double the accuracy of predicted breeding values for bacterial cold water disease resistance compared to a traditional pedigree-based model in rainbow trout aquaculture
Source: Genet Sel Evol. 2017 Feb 1;49:17. doi: 10.1186/s12711-017-0293-6 (PMC5289005; doi:10.1186/s12711-017-0293-6)
Supplement: Supplementary file 4 — Additional file 4: Table S2. Mean progeny phenotype (MPP) and genomic predictions for BCWD resistance estimated with BayesB method using five genomic selection (GS) schemes in progeny testing families (PTF) of rainbow trout. The data provided represent the mean progeny phenotype (MPP) and genomic predictions (GEBV) for BCWD resistance (DAYS and STATUS) estimated with BayesB method using five genomic selection (GS) schemes in progeny testing families (PTF) of rainbow trout. The GEBV for the binary trait STATUS estimated on the underlying scale of liability using a threshold animal model are shown as transformed to the observed scale of probability of survival using a standard normal cumulative distribution function (CDF). [file 12711_2017_293_MOESM4_ESM.xlsx]

## Sheet: Additional file 4 Table S2
Additional file 4 Table S2 Mean progeny phenotype (MPP) and genomic predictions for BCWD resistance estimated with BayesB method using five genomic selection (GS) schemes in progeny testing families (PTF) of rainbow trout.
Progeny testing family (PTF)	sire	dam	Mean Progeny Phenotype (MPP)		DAYSBayesB97-SCH1			STATUSBayesB97-SCH1					DAYSBayesB98-SCH2			STATUSBayesB98-SCH2					DAYSBayesB98-SCH3			STATUSBayesB98-SCH3					DAYSBayesB987-SCH4			STATUSBayesB987-SCH4					DAYSBayesB987-SCH5			STATUSBayesB987-SCH5
			Days	Status	Sire	Dam	MidPar	Sire	Dam	Sire-CDF	Dam-CDF	MidPar	Sire	Dam	MidPar	Sire	Dam	Sire-CDF	Dam-CDF	MidPar	Sire	Dam	MidPar	Sire	Dam	Sire-CDF	Dam-CDF	MidPar	Sire	Dam	MidPar	Sire	Dam	Sire-CDF	Dam-CDF	MidPar	Sire	Dam	MidPar	Sire	Dam	Sire-CDF	Dam-CDF	MidPar
TLUM2015001	TLUM20131586	TLUM20132940	14.375	1.388	-0.440708	0.784894	0.172093	0.08865	0.067353	0.53532	0.52685	0.531085	-2.38098	0.237583	-1.0717	-0.411941	-0.058402	0.340191	0.476714	0.408453	-1.50436	1.04681	-0.228776	-0.262267	0.102709	0.396558	0.540903	0.46873	-3.63925	1.05206	-1.2936	-0.514705	0.122402	0.30338	0.54871	0.426045	-0.73388	0.449415	-0.142233	-0.067567	0.046762	0.473065	0.518649	0.495857
TLUM2015003	TLUM20131430	TLUM20133180	17.338	1.638	0.796337	3.24134	2.01884	0.409003	0.293529	0.658731	0.615441	0.637086	-0.015214	2.15697	1.07088	0.024448	0.185734	0.509752	0.573673	0.541713	-0.030353	2.05193	1.01079	0.336219	0.086674	0.631647	0.534535	0.583091	-0.237121	2.09441	0.928646	0.089476	0.186043	0.535648	0.573794	0.554721	-0.119896	-0.030906	-0.075401	-0.01151	-0.01056	0.495408	0.495787	0.495598
TLUM2015004	TLUM20131827	TLUM20132145	16.425	1.55	-0.531688	0.430564	-0.050562	0.137107	0.14128	0.554527	0.556176	0.555351	0.208835	0.862801	0.535818	0.033064	0.177403	0.513188	0.570404	0.541796	0.521598	-0.174224	0.173687	0.546286	-0.004641	0.707565	0.498149	0.602857	1.13828	0.347165	0.742722	0.25646	-0.001978	0.601202	0.499211	0.550207	0.020535	0.61274	0.316638	-0.002095	0.065183	0.499164	0.525986	0.512575
TLUM2015005	TLUM20131827	TLUM20132674	13.275	1.35	-0.531688	-1.51269	-1.02219	0.137107	-0.313596	0.554527	0.376914	0.46572	0.208835	-1.80238	-0.796772	0.033064	-0.281432	0.513188	0.38919	0.451189	0.521598	-2.12853	-0.803466	0.546286	-0.296543	0.707565	0.383408	0.545487	1.13828	-1.82655	-0.344138	0.25646	-0.275147	0.601202	0.391602	0.496402	0.020535	0.093855	0.057195	-0.002095	0.014343	0.499164	0.505722	0.502443
TLUM2015006	TLUM20133427	TLUM20131624	12.692	1.308	1.64438	1.6163	1.63034	0.431346	0.07981	0.666892	0.531806	0.599349	2.01773	1.4322	1.72497	0.482345	0.13099	0.68522	0.552108	0.618664	1.10672	0.206917	0.656817	0.492573	-0.107687	0.688843	0.457122	0.572982	2.90074	-0.48827	1.20623	0.507605	-0.106759	0.694135	0.45749	0.575812	0.608054	0.536327	0.572191	0.063721	0.050761	0.525404	0.520242	0.522823
TLUM2015007	TLUM20131825	TLUM20133734	10.375	1.2	-0.333776	-0.969047	-0.651412	-0.146803	-0.434336	0.441644	0.332022	0.386833	0.622701	-1.37578	-0.376542	0.138394	-0.286439	0.555035	0.387271	0.471153	-1.11924	-0.827595	-0.973417	-0.186187	-0.232492	0.426149	0.408078	0.417114	0.234084	-0.98515	-0.375533	0.054293	-0.204737	0.521649	0.418889	0.470269	0.68806	-0.059084	0.314488	0.060657	-0.011748	0.524184	0.495313	0.509749
TLUM2015010	TLUM20131805	TLUM20131587	17.413	1.675	2.49166	2.84121	2.66644	0.676675	0.704247	0.750694	0.759361	0.755027	1.46404	2.54606	2.00505	0.271545	0.547792	0.607014	0.708083	0.657548	2.50984	0.799378	1.65461	0.652636	0.304731	0.743005	0.619714	0.681359	0.168714	2.60694	1.38783	0.182891	0.451914	0.572558	0.674335	0.623446	0.568224	-0.198757	0.184734	0.049746	-0.017285	0.519838	0.493105	0.506471
TLUM2015011	TLUM20131619	TLUM20132912	10.063	1.165	-1.27398	-0.373504	-0.82374	-0.468637	-0.264986	0.319665	0.39551	0.357587	-0.580553	0.943324	0.181385	-0.124355	0.121412	0.450517	0.548318	0.499417	-0.300638	-0.603686	-0.452162	-0.115049	-0.161433	0.454203	0.435876	0.44504	-0.533506	1.12609	0.29629	-0.067907	0.155996	0.47293	0.561982	0.517456	-0.108814	0.02981	-0.039502	-0.006736	0.001265	0.497313	0.500505	0.498909
TLUM2015014	TLUM20131430	TLUM20131581	13.25	1.425	0.796337	1.20345	0.999892	0.409003	0.283074	0.658731	0.61144	0.635086	-0.015214	0.540731	0.262759	0.024448	0.096751	0.509752	0.538538	0.524145	-0.030353	-0.959249	-0.494801	0.336219	-0.12212	0.631647	0.451402	0.541525	-0.237121	-0.365648	-0.301384	0.089476	-0.035527	0.535648	0.48583	0.510739	-0.119896	-0.014122	-0.067009	-0.01151	-0.003072	0.495408	0.498774	0.497091
TLUM2015017	TLUM20131825	TLUM20133678	11.658	1.304	-0.333776	-3.06063	-1.6972	-0.146803	-0.681679	0.441644	0.247721	0.344682	0.622701	-1.15904	-0.26817	0.138394	-0.184881	0.555035	0.426661	0.490848	-1.11924	-2.55402	-1.83663	-0.186187	-0.390002	0.426149	0.348268	0.387208	0.234084	-1.24819	-0.507054	0.054293	-0.14735	0.521649	0.441428	0.481539	0.68806	-0.550969	0.068545	0.060657	-0.051645	0.524184	0.479406	0.501795
TLUM2015019	TLUM20131805	TLUM20133655	15.063	1.532	2.49166	0.946829	1.71924	0.676675	0.326766	0.750694	0.628078	0.689386	1.46404	0.199951	0.831997	0.271545	0.044928	0.607014	0.517918	0.562466	2.50984	0.823444	1.66664	0.652636	0.21749	0.743005	0.586087	0.664546	0.168714	-0.045841	0.061436	0.182891	0.044329	0.572558	0.517679	0.545119	0.568224	-0.550771	0.008727	0.049746	-0.051244	0.519838	0.479566	0.499702
TLUM2015020	TLUM20133427	TLUM20131310	8.925	1.075	1.64438	-5.3871	-1.87136	0.431346	-1.40523	0.666892	0.0799764	0.373434	2.01773	-2.80088	-0.391574	0.482345	-0.590143	0.68522	0.277547	0.481383	1.10672	-1.57191	-0.232598	0.492573	-0.570106	0.688843	0.284303	0.486573	2.90074	-1.23583	0.832452	0.507605	-0.270235	0.694135	0.39349	0.543812	0.608054	-0.250605	0.178725	0.063721	-0.020959	0.525404	0.491639	0.508521
TLUM2015021	TLUM20133082	TLUM20133760	12.926	1.395	0.463553	3.37208	1.91782	-0.089606	0.652004	0.4643	0.742801	0.60355	-0.193492	1.60846	0.707482	-0.172177	0.215342	0.431649	0.58525	0.508449	1.9099	2.27459	2.09225	0.271157	0.388863	0.606865	0.651311	0.629088	2.02736	1.64551	1.83644	0.217857	0.172558	0.58623	0.568501	0.577365	-0.673318	0.375684	-0.148817	-0.066897	0.038158	0.473332	0.515219	0.494275
TLUM2015022	TLUM20131586	TLUM20132910	11.342	1.253	-0.440708	-1.99715	-1.21893	0.08865	-0.631492	0.53532	0.263859	0.39959	-2.38098	0.239367	-1.07081	-0.411941	0.099911	0.340191	0.539793	0.439992	-1.50436	-1.70076	-1.60257	-0.262267	-0.422661	0.396558	0.336271	0.366415	-3.63925	0.882338	-1.37846	-0.514705	0.104401	0.30338	0.541574	0.422477	-0.73388	0.031334	-0.351273	-0.067567	0.004926	0.473065	0.501965	0.487515
TLUM2015025	TLUM20131430	TLUM20133205	12.141	1.282	0.796337	0.964388	0.880362	0.409003	-0.265255	0.658731	0.395407	0.527069	-0.015214	0.057021	0.020903	0.024448	-0.214398	0.509752	0.415118	0.462435	-0.030353	1.42459	0.697117	0.336219	-0.18933	0.631647	0.424917	0.528282	-0.237121	1.29436	0.528622	0.089476	-0.090778	0.535648	0.463834	0.499741	-0.119896	-0.30709	-0.213493	-0.01151	-0.038848	0.495408	0.484506	0.489957
TLUM2015028	TLUM20133040	TLUM20132123	19.556	1.864	4.4124	2.2425	3.32745	1.18665	0.529413	0.882317	0.701741	0.792029	4.10392	1.40273	2.75332	0.79599	0.304078	0.786981	0.619466	0.703223	3.22762	1.26919	2.2484	0.881192	0.397891	0.810893	0.654645	0.732769	1.76656	0.58323	1.17489	0.429315	0.211498	0.666153	0.583751	0.624952	-0.307632	0.611975	0.152172	-0.033632	0.061383	0.486585	0.524473	0.505529
TLUM2015030	TLUM20130228	TLUM20132136	14.165	1.418	-0.151801	-2.47227	-1.31203	-0.356614	-0.480146	0.36069	0.315562	0.338126	0.261087	-0.590821	-0.164867	0.034754	-0.062555	0.513862	0.47506	0.494461	0.30088	-1.78672	-0.742918	-0.269216	-0.022661	0.393882	0.49096	0.442421	-0.05897	-2.29784	-1.17841	-0.030108	-0.149224	0.48799	0.440688	0.464339	0.637224	0.382843	0.510033	0.057079	0.043511	0.522759	0.517353	0.520056
TLUM2015031	TLUM20131827	TLUM20132663	17.815	1.753	-0.531688	1.37893	0.42362	0.137107	0.368219	0.554527	0.643645	0.599086	0.208835	0.962354	0.585594	0.033064	0.221609	0.513188	0.587691	0.55044	0.521598	1.59308	1.05734	0.546286	0.456853	0.707565	0.676112	0.691838	1.13828	0.930148	1.03421	0.25646	0.197658	0.601202	0.578344	0.589773	0.020535	-0.04851	-0.013988	-0.002095	0.000855	0.499164	0.500341	0.499753
TLUM2015032	TLUM20133427	TLUM20131327	13.7	1.438	1.64438	4.1393	2.89184	0.431346	1.13256	0.666892	0.8713	0.769096	2.01773	3.17382	2.59578	0.482345	0.617772	0.68522	0.731637	0.708428	1.10672	2.22919	1.66795	0.492573	0.678204	0.688843	0.751179	0.720011	2.90074	2.78859	2.84466	0.507605	0.525242	0.694135	0.700293	0.697214	0.608054	0.036175	0.322114	0.063721	0.006678	0.525404	0.502664	0.514034
TLUM2015033	TLUM20132028	TLUM20133731	9.949	1.103	-4.72616	0.294861	-2.21565	-1.06534	-0.039625	0.14336	0.484196	0.313778	-3.12699	0.791706	-1.16764	-0.542257	0.079589	0.293821	0.531718	0.412769	-5.63214	-0.084145	-2.85814	-1.12042	-0.113803	0.131267	0.454697	0.292982	-3.46716	1.01286	-1.22715	-0.592611	0.142544	0.276721	0.556675	0.416698	-0.057798	-0.041484	-0.049641	0.000658	-0.009564	0.500263	0.496185	0.498224
TLUM2015034	TLUM20131579	TLUM20132453	11	1.138	-3.37464	-3.38364	-3.37914	-0.569035	-0.784691	0.284666	0.216317	0.250492	-3.65338	-3.43472	-3.54405	-0.652373	-0.660967	0.25708	0.254317	0.255699	-4.90712	-2.24453	-3.57583	-0.72947	-0.418096	0.232857	0.337938	0.285398	-4.72541	-3.4066	-4.066	-0.707949	-0.513334	0.239488	0.303859	0.271674	-0.779077	-0.635691	-0.707384	-0.072997	-0.061539	0.470904	0.475465	0.473185
TLUM2015036	TLUM20131579	TLUM20130226	10.128	1.128	-3.37464	1.75813	-0.808253	-0.569035	0.26356	0.284666	0.603941	0.444303	-3.65338	0.345461	-1.65396	-0.652373	-0.044403	0.25708	0.482292	0.369686	-4.90712	0.797332	-2.05489	-0.72947	0.004761	0.232857	0.501899	0.367378	-4.72541	0.319278	-2.20307	-0.707949	-0.010691	0.239488	0.495735	0.367612	-0.779077	0.216735	-0.281171	-0.072997	0.009187	0.470904	0.503665	0.487285
TLUM2015038	TLUM20133040	TLUM20132068	15.7	1.575	4.4124	-2.1732	1.1196	1.18665	-0.353872	0.882317	0.361717	0.622017	4.10392	-1.97171	1.0661	0.79599	-0.284964	0.786981	0.387836	0.587408	3.22762	-1.5819	0.822855	0.881192	-0.056822	0.810893	0.477343	0.644118	1.76656	-3.04536	-0.639403	0.429315	-0.272643	0.666153	0.392564	0.529358	-0.307632	-0.290246	-0.298939	-0.033632	-0.022633	0.486585	0.490972	0.488778
TLUM2015039	TLUM20131579	TLUM20132480	11.753	1.247	-3.37464	1.80248	-0.786081	-0.569035	0.182954	0.284666	0.572583	0.428625	-3.65338	2.7563	-0.448543	-0.652373	0.496703	0.25708	0.690301	0.473691	-4.90712	0.320712	-2.2932	-0.72947	-0.040094	0.232857	0.484009	0.358433	-4.72541	2.59374	-1.06583	-0.707949	0.370569	0.239488	0.644521	0.442005	-0.779077	0.739748	-0.019664	-0.072997	0.072564	0.470904	0.528923	0.499914
TLUM2015040	TLUM20131586	TLUM20132110	11.875	1.3	-0.440708	1.11666	0.337975	0.08865	0.231362	0.53532	0.591483	0.563402	-2.38098	1.72488	-0.328046	-0.411941	0.334154	0.340191	0.630868	0.48553	-1.50436	0.569641	-0.467362	-0.262267	0.229621	0.396558	0.590807	0.493682	-3.63925	0.250961	-1.69415	-0.514705	0.149152	0.30338	0.559283	0.431331	-0.73388	0.587836	-0.073022	-0.067567	0.058807	0.473065	0.523447	0.498256
TLUM2015041	TLUM20130228	TLUM20132109	16.691	1.618	-0.151801	3.50294	1.67557	-0.356614	0.915969	0.36069	0.820158	0.590424	0.261087	1.96842	1.11475	0.034754	0.425462	0.513862	0.66475	0.589306	0.30088	2.78342	1.54215	-0.269216	0.636262	0.393882	0.737697	0.565789	-0.05897	-1.03445	-0.546712	-0.030108	0.082948	0.48799	0.533054	0.510522	0.637224	0.577596	0.60741	0.057079	0.061594	0.522759	0.524557	0.523658
TLUM2015042	TLUM20133040	TLUM20132131	18.848	1.772	4.4124	-0.837652	1.78738	1.18665	-0.272314	0.882317	0.39269	0.637503	4.10392	0.532433	2.31818	0.79599	0.12301	0.786981	0.54895	0.667966	3.22762	-1.13742	1.0451	0.881192	-0.150026	0.810893	0.440372	0.625633	1.76656	-0.080421	0.843069	0.429315	0.056662	0.666153	0.522593	0.594373	-0.307632	0.530338	0.111353	-0.033632	0.050726	0.486585	0.520228	0.503407
TLUM2015046	TLUM20131825	TLUM20133658	14.741	1.444	-0.333776	2.44604	1.05613	-0.146803	0.608807	0.441644	0.728674	0.585159	0.622701	1.1701	0.896398	0.138394	0.219465	0.555035	0.586856	0.570946	-1.11924	2.83459	0.857674	-0.186187	0.621978	0.426149	0.733022	0.579585	0.234084	1.10804	0.671062	0.054293	0.245193	0.521649	0.596847	0.559248	0.68806	-0.164547	0.261756	0.060657	-0.01182	0.524184	0.495285	0.509734
TLUM2015047	TLUM20132028	TLUM20133654	10.025	1.139	-4.72616	2.71905	-1.00356	-1.06534	0.544795	0.14336	0.707053	0.425206	-3.12699	1.51983	-0.803576	-0.542257	0.257848	0.293821	0.601738	0.447779	-5.63214	2.46566	-1.58324	-1.12042	0.484209	0.131267	0.685881	0.408574	-3.46716	0.950482	-1.25834	-0.592611	0.245415	0.276721	0.596932	0.436827	-0.057798	-0.025448	-0.041623	0.000658	-0.00322	0.500263	0.498715	0.499489
TLUM2015049	TLUM20132079	TLUM20133025	10.278	1.19	0.917441	-1.06689	-0.074724	0.224674	-0.175111	0.588884	0.430496	0.50969	0.193155	0.46198	0.327567	0.015167	0.167647	0.506051	0.56657	0.53631	0.716745	-0.539179	0.088783	0.136807	-0.12552	0.554408	0.450056	0.502232	-0.22813	-0.734966	-0.481548	0.038072	-0.051334	0.515185	0.47953	0.497357	0.035032	-0.655488	-0.310228	0.00659	-0.060443	0.502629	0.475901	0.489265
TLUM2015051	TLUM20133085	TLUM20133747	9.076	1.089	4.72319	-3.25978	0.731703	0.895252	-0.807104	0.814674	0.209803	0.512239	3.06395	-1.95346	0.555246	0.539297	-0.380855	0.705159	0.351655	0.528407	1.68715	-2.24379	-0.27832	0.166024	-0.430714	0.565931	0.333338	0.449635	0.108728	-1.56876	-0.730015	0.046674	-0.296379	0.518613	0.38347	0.451042	0.16085	0.149828	0.155339	0.014673	0.008558	0.505853	0.503414	0.504634
TLUM2015052	TLUM20132908	TLUM20131341	14.444	1.506	-0.525035	3.1954	1.33518	-0.184806	1.00287	0.426691	0.842039	0.634365	1.03588	1.62347	1.32967	0.20294	0.332499	0.580409	0.630244	0.605326	-0.7864	2.42808	0.820843	-0.20144	0.862163	0.420177	0.805701	0.612939	1.08217	0.875227	0.9787	0.131506	0.249451	0.552312	0.598494	0.575403	0.126828	-0.119064	0.003882	0.01422	-0.007573	0.505673	0.496979	0.501326
TLUM2015053	TLUM20132907	TLUM20132419	8.872	1.103	0.329858	1.43539	0.882624	-0.114335	0.398255	0.454486	0.654779	0.554633	0.795027	1.08312	0.939074	0.113179	0.224357	0.545056	0.58876	0.566908	-1.54411	-0.275546	-0.90983	-0.402664	0.103969	0.343598	0.541403	0.4425	0.30568	-0.28036	0.01266	0.015741	0.020871	0.506279	0.508326	0.507303	0.226208	-0.287662	-0.030727	0.023113	-0.028408	0.50922	0.488668	0.498944
TLUM2015054	TLUM20131601	TLUM20132172	12.525	1.25	-0.166285	-1.24045	-0.703367	-0.11994	-0.200473	0.452265	0.420555	0.43641	1.03569	-0.983856	0.025918	0.281316	-0.21442	0.610766	0.41511	0.512938	-1.08522	-1.86643	-1.47582	-0.099112	-0.315662	0.460525	0.37613	0.418327	2.03679	-0.604752	0.716021	0.362606	-0.159475	0.64155	0.436647	0.539099	-0.332492	0.037514	-0.147489	-0.030612	0.007069	0.487789	0.50282	0.495305
TLUM2015056	TLUM20131836	TLUM20131629	13.775	1.4	4.0277	-0.653169	1.68726	1.02585	-0.543968	0.847519	0.293232	0.570375	3.70665	-0.524429	1.59111	0.765005	-0.161208	0.777866	0.435965	0.606915	3.60113	-0.362055	1.61954	1.00319	-0.298443	0.842116	0.382683	0.612399	2.43852	-0.612055	0.913233	0.547024	-0.122008	0.707819	0.451446	0.579633	0.560889	-0.096701	0.232094	0.051764	-0.008779	0.520642	0.496498	0.50857
TLUM2015057	TLUM20132079	TLUM20133024	10.55	1.25	0.917441	4.26217	2.5898	0.224674	0.918933	0.588884	0.820935	0.704909	0.193155	3.1481	1.67063	0.015167	0.494122	0.506051	0.68939	0.59772	0.716745	2.2509	1.48382	0.136807	0.441179	0.554408	0.670458	0.612433	-0.22813	2.27551	1.02369	0.038072	0.315088	0.515185	0.623653	0.569419	0.035032	0.050576	0.042804	0.00659	0.003349	0.502629	0.501336	0.501983
TLUM2015059	TLUM20131812	TLUM20132672	10.9	1.225	-2.13196	2.99271	0.430375	-0.557505	0.750749	0.288591	0.773598	0.531095	-0.395198	1.38209	0.493446	-0.089683	0.280096	0.46427	0.610298	0.537284	-3.22861	2.74775	-0.240429	-0.668474	0.713651	0.251916	0.762278	0.507097	-2.56242	1.55908	-0.501672	-0.349109	0.322318	0.363504	0.626394	0.494949	0.730253	0.049123	0.389688	0.067125	0.012644	0.526759	0.505044	0.515901
TLUM2015061	TLUM20132908	TLUM20131730	16.575	1.575	-0.525035	2.9315	1.20323	-0.184806	0.345004	0.426691	0.634954	0.530822	1.03588	2.82183	1.92885	0.20294	0.399874	0.580409	0.655375	0.617892	-0.7864	2.45901	0.836304	-0.20144	0.261577	0.420177	0.603176	0.511677	1.08217	1.98185	1.53201	0.131506	0.21679	0.552312	0.585814	0.569063	0.126828	0.176236	0.151532	0.01422	0.015837	0.505673	0.506318	0.505995
TLUM2015062	TLUM20133430	TLUM20131635	10.688	1.188	-3.68506	0.958395	-1.36333	-0.644282	-0.048452	0.259696	0.480678	0.370187	-1.99021	2.39861	0.204197	-0.22129	0.408166	0.412433	0.658424	0.535429	-3.75424	0.242935	-1.75565	-0.415944	-0.109245	0.338725	0.456504	0.397615	-1.06618	2.11797	0.525894	-0.147415	0.291454	0.441402	0.614648	0.528025	-0.015347	0.569441	0.277047	0.003251	0.057045	0.501297	0.522745	0.512021
TLUM2015064	TLUM20131610	TLUM20132465	11.5	1.295	2.26019	-2.36419	-0.052001	0.646231	-0.526955	0.740935	0.299112	0.520024	0.407685	-1.51795	-0.55513	0.106273	-0.225697	0.542317	0.410719	0.476518	2.39255	-1.62181	0.385369	0.468303	-0.287518	0.680216	0.386858	0.533537	0.6851	-2.38845	-0.851676	0.145681	-0.33805	0.557913	0.367663	0.462788	-0.257935	-0.060566	-0.15925	-0.025418	-0.003071	0.489861	0.498775	0.494318
TLUM2015065	TLUM20133430	TLUM20131630	10.709	1.127	-3.68506	2.8617	-0.411682	-0.644282	0.260721	0.259696	0.602846	0.431271	-1.99021	3.06412	0.536953	-0.22129	0.453414	0.412433	0.674875	0.543654	-3.75424	2.14442	-0.804911	-0.415944	0.182347	0.338725	0.572345	0.455535	-1.06618	2.48776	0.710788	-0.147415	0.325947	0.441402	0.627768	0.534585	-0.015347	0.132486	0.05857	0.003251	0.007513	0.501297	0.502997	0.502147
TLUM2015066	TLUM20131436	TLUM20133190	11.163	1.288	3.63834	-0.055109	1.79161	0.913456	-0.450966	0.819499	0.326007	0.572753	1.23696	-0.683221	0.27687	0.188176	-0.327871	0.574631	0.371505	0.473068	4.34725	1.1647	2.75598	0.942218	-0.245482	0.826959	0.403042	0.615001	0.096656	0.855049	0.475852	0.134968	-0.120363	0.553681	0.452098	0.50289	0.495933	-0.485062	0.005435	0.047461	-0.055409	0.518927	0.477906	0.498417
TLUM2015067	TLUM20132032	TLUM20131333	10.988	1.288	1.68924	0.842226	1.26573	0.531721	0.059066	0.70254	0.52355	0.613045	0.575554	1.89908	1.23732	0.121714	0.286526	0.548437	0.612762	0.5806	2.05116	0.038998	1.04508	0.555378	0.007748	0.710682	0.503091	0.606886	-0.142996	1.86237	0.859685	0.003299	0.31406	0.501316	0.623262	0.562289	-0.442293	-0.11741	-0.279851	-0.04079	-0.010351	0.483732	0.495871	0.489801
TLUM2015068	TLUM20133085	TLUM20133745	12.8	1.338	4.72319	0.760511	2.74185	0.895252	-0.041695	0.814674	0.483371	0.649022	3.06395	1.36838	2.21617	0.539297	0.19831	0.705159	0.578599	0.641879	1.68715	0.420289	1.05372	0.166024	-0.016505	0.565931	0.493416	0.529673	0.108728	1.12468	0.616704	0.046674	0.140901	0.518613	0.556026	0.53732	0.16085	-0.024315	0.068268	0.014673	-0.010395	0.505853	0.495853	0.500853
TLUM2015069	TLUM20132908	TLUM20131345	8.405	1.101	-0.525035	-4.8044	-2.66472	-0.184806	-1.12191	0.426691	0.13095	0.27882	1.03588	-2.87884	-0.921481	0.20294	-0.553444	0.580409	0.28998	0.435194	-0.7864	-2.22363	-1.50502	-0.20144	-0.513288	0.420177	0.303875	0.362026	1.08217	-1.07213	0.005019	0.131506	-0.252791	0.552312	0.400215	0.476264	0.126828	-0.237396	-0.055284	0.01422	-0.016074	0.505673	0.493588	0.49963
TLUM2015070	TLUM20130250	TLUM20132107	15.231	1.538	0.862946	1.24409	1.05352	-0.17942	0.405335	0.428804	0.657384	0.543094	0.611145	0.93619	0.773668	0.11463	0.242861	0.545631	0.595943	0.570787	0.299256	1.27797	0.788612	-0.280812	0.402784	0.389427	0.656446	0.522937	-0.057645	0.121199	0.031777	-0.036246	0.147729	0.485543	0.558722	0.522132	0.276236	0.5111	0.393668	0.016949	0.058588	0.506761	0.52336	0.515061
TLUM2015072	TLUM20131436	TLUM20133732	7.375	1.05	3.63834	0.19591	1.91712	0.913456	0.137909	0.819499	0.554844	0.687171	1.23696	0.3644	0.80068	0.188176	0.023542	0.574631	0.509391	0.542011	4.34725	0.610138	2.4787	0.942218	0.15987	0.826959	0.563508	0.695234	0.096656	1.27655	0.686604	0.134968	0.203237	0.553681	0.580525	0.567103	0.495933	-0.038724	0.228605	0.047461	-0.010391	0.518927	0.495855	0.507391
TLUM2015073	TLUM20131812	TLUM20132654	7.4	1.05	-2.13196	-4.033	-3.08248	-0.557505	-0.798863	0.288591	0.212185	0.250388	-0.395198	-4.05035	-2.22277	-0.089683	-0.694385	0.46427	0.24372	0.353995	-3.22861	-4.52953	-3.87907	-0.668474	-0.792922	0.251916	0.213912	0.232914	-2.56242	-4.13153	-3.34697	-0.349109	-0.637129	0.363504	0.26202	0.312762	0.730253	-0.03214	0.349057	0.067125	0.004556	0.526759	0.501818	0.514288
TLUM2015074	TLUM20130636	TLUM20132415	11.987	1.278	6.56184	-3.63747	1.46218	1.48714	-0.734371	0.931511	0.231361	0.581436	1.7659	-3.20499	-0.719541	-0.018737	-0.509277	0.492525	0.305279	0.398902	4.06893	-3.01945	0.524737	0.839394	-0.600507	0.799376	0.274084	0.53673	0.235561	-2.76338	-1.26391	-0.117426	-0.45913	0.453261	0.32307	0.388166	0.246985	-0.029261	0.108862	0.013487	-1.7e-05	0.50538	0.499993	0.502687
TLUM2015075	TLUM20133389	TLUM20131732	17.65	1.663	1.33977	5.3754	3.35758	0.330651	0.812461	0.629546	0.791736	0.710641	1.12034	3.79313	2.45673	0.228236	0.580878	0.590269	0.719339	0.654804	1.40562	3.59094	2.49828	0.450159	0.399534	0.673702	0.65525	0.664476	1.11476	1.99172	1.55324	0.210214	0.257445	0.58325	0.601582	0.592416	-0.011975	0.341224	0.164625	0.002286	0.029349	0.500912	0.511707	0.506309
TLUM2015076	TLUM20131610	TLUM20132486	14.013	1.443	2.26019	5.86741	4.0638	0.646231	1.27101	0.740935	0.898137	0.819536	0.407685	4.02972	2.2187	0.106273	0.653375	0.542317	0.743243	0.64278	2.39255	4.61061	3.50158	0.468303	0.842996	0.680216	0.800385	0.7403	0.6851	1.12925	0.907174	0.145681	0.24954	0.557913	0.598528	0.578221	-0.257935	0.678217	0.210141	-0.025418	0.066257	0.489861	0.526413	0.508137
TLUM2015078	TLUM20131665	TLUM20131995	17.175	1.675	1.37102	-0.657709	0.356658	0.008646	-0.065066	0.503449	0.474061	0.488755	2.67177	0.103237	1.3875	0.463237	0.031073	0.678403	0.512394	0.595399	0.701405	-0.160874	0.270265	-0.045367	0.069166	0.481907	0.527571	0.504739	1.65201	0.969515	1.31076	0.223074	0.171016	0.588261	0.567894	0.578078	0.260222	-0.082576	0.088823	0.020691	-0.000551	0.508254	0.49978	0.504017
TLUM2015079	TLUM20132907	TLUM20131439	6.4	1.013	0.329858	-5.47403	-2.57209	-0.114335	-0.941463	0.454486	0.173234	0.31386	0.795027	-3.10364	-1.15431	0.113179	-0.453569	0.545056	0.32507	0.435063	-1.54411	-5.98027	-3.76219	-0.402664	-0.84137	0.343598	0.20007	0.271834	0.30568	-3.08404	-1.38918	0.015741	-0.392959	0.506279	0.347175	0.426727	0.226208	0.283966	0.255087	0.023113	0.02869	0.50922	0.511444	0.510332
TLUM2015080	TLUM20131601	TLUM20132151	15.975	1.55	-0.166285	1.79739	0.815552	-0.11994	0.42556	0.452265	0.664786	0.558526	1.03569	1.82282	1.42926	0.281316	0.331572	0.610766	0.629894	0.62033	-1.08522	1.74634	0.330559	-0.099112	0.399257	0.460525	0.655148	0.557836	2.03679	0.8354	1.4361	0.362606	0.208684	0.64155	0.582653	0.612101	-0.332492	0.405757	0.036633	-0.030612	0.045375	0.487789	0.518096	0.502943
TLUM2015082	TLUM20131665	TLUM20133428	10.575	1.25	1.37102	-2.957	-0.792989	0.008646	-0.502455	0.503449	0.307674	0.405561	2.67177	-2.58708	0.042343	0.463237	-0.388282	0.678403	0.348904	0.513653	0.701405	-1.83305	-0.565824	-0.045367	-0.254227	0.481907	0.39966	0.440784	1.65201	-1.08307	0.284469	0.223074	-0.16366	0.588261	0.434999	0.51163	0.260222	-0.025759	0.117232	0.020691	0.003898	0.508254	0.501555	0.504904
TLUM2015083	TLUM20133389	TLUM20131766	17.291	1.633	1.33977	-0.148302	0.595732	0.330651	-0.610305	0.629546	0.27083	0.450188	1.12034	-0.298628	0.410857	0.228236	-0.122274	0.590269	0.451341	0.520805	1.40562	-0.163839	0.620888	0.450159	-0.422537	0.673702	0.336317	0.505009	1.11476	-1.11609	-0.000662	0.210214	-0.27761	0.58325	0.390656	0.486953	-0.011975	0.012345	0.000185	0.002286	0.005247	0.500912	0.502093	0.501503
TLUM2015084	TLUM20131665	TLUM20133448	15.543	1.556	1.37102	3.92963	2.65033	0.008646	0.775276	0.503449	0.780912	0.64218	2.67177	2.61473	2.64325	0.463237	0.41591	0.678403	0.661262	0.669832	0.701405	2.34336	1.52238	-0.045367	0.363171	0.481907	0.641761	0.561834	1.65201	0.023019	0.837513	0.223074	0.029192	0.588261	0.511644	0.549953	0.260222	0.6051	0.432661	0.020691	0.060184	0.508254	0.523995	0.516125
TLUM2015085	TLUM20131436	TLUM20133195	18.582	1.785	3.63834	4.55826	4.0983	0.913456	0.64303	0.819499	0.739898	0.779698	1.23696	1.99967	1.61832	0.188176	0.176631	0.574631	0.570101	0.572366	4.34725	3.67282	4.01004	0.942218	0.423166	0.826959	0.663913	0.745436	0.096656	2.23072	1.16369	0.134968	0.223643	0.553681	0.588482	0.571082	0.495933	0.014941	0.255437	0.047461	-0.004235	0.518927	0.49831	0.508619
TLUM2015088	TLUM20130250	TLUM20132132	15.675	1.506	0.862946	4.20298	2.53296	-0.17942	1.00125	0.428804	0.841648	0.635226	0.611145	2.77151	1.69133	0.11463	0.539152	0.545631	0.705109	0.62537	0.299256	3.80007	2.04966	-0.280812	0.807395	0.389427	0.790281	0.589854	-0.057645	0.988989	0.465672	-0.036246	0.301154	0.485543	0.618351	0.551947	0.276236	0.549882	0.413059	0.016949	0.06238	0.506761	0.52487	0.515816
TLUM2015090	TLUM20133735	TLUM20133426	8.438	1.125	-2.85248	-2.05822	-2.45535	-0.632582	-0.580909	0.263503	0.280651	0.272077	-2.39696	-1.26847	-1.83271	-0.461989	-0.232024	0.322045	0.40826	0.365152	-2.32348	-2.70046	-2.51197	-0.44406	-0.671641	0.3285	0.250906	0.289703	-2.14494	-3.25021	-2.69757	-0.349886	-0.511898	0.363212	0.304361	0.333787	-0.545246	0.047243	-0.249002	-0.06321	0.011882	0.4748	0.50474	0.48977
TLUM2015091	TLUM20132079	TLUM20133026	11.263	1.225	0.917441	6.42883	3.67314	0.224674	1.41326	0.588884	0.921211	0.755047	0.193155	3.79272	1.99294	0.015167	0.659842	0.506051	0.745322	0.625686	0.716745	3.7888	2.25277	0.136807	0.82063	0.554408	0.794071	0.67424	-0.22813	2.33849	1.05518	0.038072	0.423924	0.515185	0.664189	0.589687	0.035032	0.575027	0.30503	0.00659	0.054	0.502629	0.521532	0.512081
TLUM2015092	TLUM20133735	TLUM20133431	9.671	1.19	-2.85248	2.13176	-0.360357	-0.632582	0.400764	0.263503	0.655703	0.459603	-2.39696	3.81795	0.710494	-0.461989	0.723078	0.322045	0.765184	0.543614	-2.32348	1.69259	-0.315442	-0.44406	0.43908	0.3285	0.669698	0.499099	-2.14494	2.84257	0.348816	-0.349886	0.479825	0.363212	0.684324	0.523768	-0.545246	0.484727	-0.03026	-0.06321	0.050027	0.4748	0.51995	0.497375
TLUM2015093	TLUM20132032	TLUM20131334	9.679	1.185	1.68924	-3.14177	-0.726264	0.531721	-0.704704	0.70254	0.240497	0.471519	0.575554	-1.42749	-0.42597	0.121714	-0.261101	0.548437	0.397007	0.472722	2.05116	-1.09822	0.47647	0.555378	-0.313935	0.710682	0.376785	0.543734	-0.142996	1.0274	0.442203	0.003299	0.088666	0.501316	0.535326	0.518321	-0.442293	-0.353396	-0.397844	-0.04079	-0.029563	0.483732	0.488208	0.48597
TLUM2015094	TLUM20132907	TLUM20131438	14.513	1.375	0.329858	3.31556	1.82271	-0.114335	0.779145	0.454486	0.782053	0.618269	0.795027	1.69122	1.24312	0.113179	0.283455	0.545056	0.611586	0.578321	-1.54411	3.26634	0.861111	-0.402664	0.735376	0.343598	0.768945	0.556271	0.30568	0.013226	0.159453	0.015741	0.119048	0.506279	0.547381	0.52683	0.226208	0.631311	0.42876	0.023113	0.064875	0.50922	0.525863	0.517542
TLUM2015095	TLUM20133430	TLUM20131729	12.308	1.282	-3.68506	1.49442	-1.09532	-0.644282	-0.190332	0.259696	0.424524	0.34211	-1.99021	1.10765	-0.441279	-0.22129	0.105407	0.412433	0.541974	0.477203	-3.75424	0.530683	-1.61178	-0.415944	-0.276137	0.338725	0.391221	0.364973	-1.06618	-0.647655	-0.856918	-0.147415	-0.201233	0.441402	0.420258	0.43083	-0.015347	0.683989	0.334321	0.003251	0.067863	0.501297	0.527053	0.514175
TLUM2015096	TLUM20131836	TLUM20131617	17.296	1.704	4.0277	3.53271	3.7802	1.02585	0.555238	0.847519	0.710634	0.779076	3.70665	3.40785	3.55725	0.765005	0.57593	0.777866	0.717669	0.747767	3.60113	2.20098	2.90106	1.00319	0.256593	0.842116	0.601254	0.721685	2.43852	2.65248	2.5455	0.547024	0.410828	0.707819	0.659401	0.68361	0.560889	0.194053	0.377471	0.051764	0.016404	0.520642	0.506544	0.513593
TLUM2015098	TLUM20131841	TLUM20131623	15.263	1.538	0.873494	3.26684	2.07017	0.15468	0.451381	0.561463	0.674143	0.617803	1.64398	2.61893	2.13146	0.409741	0.403187	0.659002	0.656595	0.657798	0.362566	1.94839	1.15548	0.128343	0.162638	0.551061	0.564598	0.55783	0.094809	1.86825	0.98153	0.14048	0.241734	0.55586	0.595507	0.575683	0.585422	0.2096	0.397511	0.051401	0.016226	0.520497	0.506473	0.513485
TLUM2015100	TLUM20131307	TLUM20131599	11.163	1.25	-2.75826	3.07441	0.158077	-0.663419	0.742096	0.253531	0.770985	0.512258	-2.74788	1.21696	-0.765456	-0.594759	0.250591	0.276002	0.598935	0.437469	-2.45464	0.672361	-0.891139	-0.551541	0.211223	0.290631	0.583643	0.437137	-2.04406	0.344996	-0.849532	-0.420517	0.093466	0.337054	0.537233	0.437144	-0.067297	-0.17127	-0.119284	-0.003557	-0.011973	0.498581	0.495224	0.496902
TLUM2015101	TLUM20131306	TLUM20131988	15.038	1.5	5.24024	0.948834	3.09454	1.39076	0.252376	0.917851	0.599625	0.758738	3.51671	0.568621	2.04267	0.657536	0.10307	0.744582	0.541046	0.642814	2.97112	0.366746	1.66893	0.889476	0.135323	0.813126	0.553822	0.683474	3.13347	1.05243	2.09295	0.586914	0.197494	0.721369	0.57828	0.649824	-0.062545	-0.121307	-0.091926	-0.003441	-0.00529	0.498627	0.49789	0.498258
TLUM2015102	TLUM20131621	TLUM20132014	14.725	1.513	1.57386	2.29859	1.93622	0.392513	0.582101	0.65266	0.719751	0.686206	0.655813	1.89472	1.27527	0.065015	0.353281	0.525919	0.638061	0.58199	0.968768	2.67539	1.82208	0.182592	0.583447	0.572441	0.720204	0.646322	-0.19406	2.26191	1.03392	-0.040593	0.413787	0.48381	0.660485	0.572148	0.155681	0.337535	0.246608	0.011052	0.040429	0.504409	0.516124	0.510267
TLUM2015103	TLUM20131447	TLUM20132932	9.1	1.113	-3.44785	-1.71499	-2.58142	-0.570538	-0.376473	0.284156	0.353283	0.31872	-1.51849	-1.28985	-1.40417	-0.129344	-0.286548	0.448543	0.387229	0.417886	-3.48663	-1.3988	-2.44271	-0.472254	-0.252083	0.318373	0.400488	0.359431	-0.85359	0.012494	-0.420548	-0.079451	-0.017583	0.468337	0.492986	0.480661	-0.130558	-0.018231	-0.074394	-0.009548	-0.00011	0.496191	0.499956	0.498074
TLUM2015104	TLUM20131308	TLUM20131998	14.55	1.525	1.64693	1.54046	1.59369	0.47299	0.422253	0.68189	0.66358	0.672735	-0.482854	1.44894	0.483043	-0.083117	0.28054	0.466879	0.610468	0.538674	2.41037	1.09556	1.75296	0.67081	0.310876	0.748829	0.622053	0.685441	0.361546	1.62597	0.99376	0.06694	0.304008	0.526685	0.619439	0.573062	0.267961	0.058386	0.163174	0.028954	0.013458	0.511549	0.505369	0.508459
TLUM2015105	TLUM20131841	TLUM20132424	16.025	1.575	0.873494	2.47972	1.67661	0.15468	0.870722	0.561463	0.808047	0.684755	1.64398	0.811872	1.22793	0.409741	0.175125	0.659002	0.569509	0.614256	0.362566	0.86108	0.611823	0.128343	0.496897	0.551061	0.690369	0.620715	0.094809	0.048301	0.071555	0.14048	0.142363	0.55586	0.556603	0.556231	0.585422	-0.067861	0.25878	0.051401	-0.001383	0.520497	0.499448	0.509973
TLUM2015107	TLUM20132463	TLUM20132423	8.59	1.128	-1.6572	0.966928	-0.345136	-0.317898	0.245877	0.375281	0.597111	0.486196	-1.46052	1.34048	-0.060019	-0.310443	0.294649	0.378112	0.615869	0.496991	-0.297136	-0.579332	-0.438234	-0.006607	-0.017005	0.497364	0.493216	0.49529	0.840993	0.045913	0.443453	0.058508	0.090781	0.523328	0.536167	0.529747	-0.561464	0.036662	-0.262401	-0.058865	0.009343	0.47653	0.503727	0.490129
TLUM2015111	TLUM20132720	TLUM20131429	11.825	1.25	1.5958	-3.35954	-0.881869	0.5137	-0.740263	0.696269	0.22957	0.46292	0.495424	-1.98302	-0.743798	0.063456	-0.221619	0.525298	0.412305	0.468802	1.17905	-4.63223	-1.72659	0.193529	-0.946563	0.576728	0.171931	0.374329	1.54566	-1.56087	-0.007602	0.187657	-0.193689	0.574427	0.42321	0.498818	-0.643511	0.292165	-0.175673	-0.067783	0.032098	0.472979	0.512803	0.492891
TLUM2015112	TLUM20131667	TLUM20131733	18.35	1.7	4.30998	4.42198	4.36598	0.882571	0.706452	0.811266	0.760046	0.785656	3.21433	2.68963	2.95198	0.521602	0.373935	0.699026	0.645774	0.6724	4.9909	3.32669	4.1588	0.98318	0.427615	0.837241	0.665534	0.751387	3.92456	2.29752	3.11104	0.613886	0.280181	0.730355	0.610331	0.670343	0.178481	0.121887	0.150184	0.013784	0.006351	0.505499	0.502534	0.504016
TLUM2015113	TLUM20131667	TLUM20133061	18.468	1.785	4.30998	5.46778	4.88888	0.882571	1.17458	0.811266	0.879919	0.845592	3.21433	3.89393	3.55413	0.521602	0.679887	0.699026	0.751712	0.725369	4.9909	4.42825	4.70957	0.98318	0.744941	0.837241	0.771846	0.804543	3.92456	3.79739	3.86097	0.613886	0.547232	0.730355	0.70789	0.719122	0.178481	-0.066387	0.056047	0.013784	-0.006361	0.505499	0.497462	0.501481
TLUM2015115	TLUM20131307	TLUM20133107	8.75	1.125	-2.75826	-2.10913	-2.43369	-0.663419	-0.314004	0.253531	0.376759	0.315145	-2.74788	0.15834	-1.29477	-0.594759	0.111956	0.276002	0.544571	0.410287	-2.45464	-3.02558	-2.74011	-0.551541	-0.443925	0.290631	0.328548	0.30959	-2.04406	1.26035	-0.391857	-0.420517	0.237291	0.337054	0.593784	0.465419	-0.067297	-0.070853	-0.069075	-0.003557	-0.00453	0.498581	0.498193	0.498387
TLUM2015116	TLUM20131728	TLUM20133388	12.58	1.407	-1.44886	1.28954	-0.079664	-0.569354	0.33062	0.284558	0.629534	0.457046	-1.66086	0.952925	-0.353967	-0.343987	0.164443	0.365428	0.565309	0.465368	-0.357281	1.46247	0.552592	-0.281387	0.425234	0.389207	0.664667	0.526937	-1.14793	1.52824	0.190156	-0.284558	0.298044	0.387991	0.617165	0.502578	-0.685047	-0.071268	-0.378158	-0.063531	-0.005315	0.474672	0.49788	0.486276
TLUM2015117	TLUM20132463	TLUM20132433	13.625	1.425	-1.6572	5.61363	1.97821	-0.317898	1.33945	0.375281	0.909787	0.642534	-1.46052	3.81212	1.1758	-0.310443	0.682758	0.378112	0.75262	0.565366	-0.297136	3.66237	1.68262	-0.006607	0.882519	0.497364	0.811252	0.654308	0.840993	1.69455	1.26777	0.058508	0.415181	0.523328	0.660995	0.592162	-0.561464	0.304944	-0.12826	-0.058865	0.028845	0.47653	0.511506	0.494018
TLUM2015118	TLUM20131667	TLUM20133065	13.675	1.413	4.30998	-1.37194	1.46902	0.882571	-0.499787	0.811266	0.308613	0.559939	3.21433	-1.37202	0.921152	0.521602	-0.267244	0.699026	0.394641	0.546833	4.9909	-2.17675	1.40707	0.98318	-0.563617	0.837241	0.286507	0.561874	3.92456	-2.23841	0.843071	0.613886	-0.335024	0.730355	0.368803	0.549579	0.178481	0.024786	0.101634	0.013784	0.003462	0.505499	0.501381	0.50344
TLUM2015121	TLUM20131447	TLUM20132936	7.463	1.1	-3.44785	0.761335	-1.34326	-0.570538	-0.057344	0.284156	0.477136	0.380646	-1.51849	1.86204	0.171776	-0.129344	0.34341	0.448543	0.634355	0.541449	-3.48663	0.384281	-1.55117	-0.472254	-0.011542	0.318373	0.495396	0.406884	-0.85359	1.56619	0.356298	-0.079451	0.237073	0.468337	0.5937	0.531018	-0.130558	0.430093	0.149768	-0.009548	0.042887	0.496191	0.517104	0.506648
TLUM2015122	TLUM20132034	TLUM20133682	16.861	1.633	-0.634272	2.89875	1.13224	0.131	0.564004	0.552112	0.713624	0.632868	-1.5931	1.34844	-0.122331	-0.256601	0.226909	0.398743	0.589753	0.494248	0.667767	1.77326	1.22051	0.233421	0.380824	0.592283	0.648333	0.620308	-0.068713	0.013613	-0.02755	-0.113322	0.074582	0.454888	0.529726	0.492307	-0.01268	-0.017626	-0.015153	0.004084	0.00169	0.501629	0.500674	0.501152
TLUM2015123	TLUM20132080	TLUM20130629	13.025	1.438	-1.06626	7.37851	3.15613	-0.202838	1.65763	0.419631	0.951304	0.685467	-0.824513	5.16759	2.17154	-0.105454	0.71707	0.458008	0.763335	0.610671	-0.860234	7.57938	3.35957	-0.143297	1.67981	0.443028	0.953503	0.698265	-1.56035	5.34128	1.89046	-0.1635	0.73084	0.435062	0.767562	0.601312	-0.640589	0.300736	-0.169927	-0.056756	0.020602	0.47737	0.508218	0.492794
TLUM2015124	TLUM20131728	TLUM20132650	7.924	1.051	-1.44886	-4.79041	-3.11964	-0.569354	-1.02246	0.284558	0.153283	0.21892	-1.66086	-2.06237	-1.86161	-0.343987	-0.314676	0.365428	0.376504	0.370966	-0.357281	-3.15149	-1.75439	-0.281387	-0.5112	0.389207	0.304606	0.346906	-1.14793	-1.51348	-1.33071	-0.284558	-0.195184	0.387991	0.422624	0.405308	-0.685047	-0.084842	-0.384945	-0.063531	-0.001415	0.474672	0.499435	0.487054
TLUM2015125	TLUM20131306	TLUM20133099	14.284	1.469	5.24024	-0.8511	2.19457	1.39076	-0.212714	0.917851	0.415775	0.666813	3.51671	0.522968	2.01984	0.657536	0.051776	0.744582	0.520646	0.632614	2.97112	-2.57752	0.196801	0.889476	-0.550456	0.813126	0.291003	0.552065	3.13347	-1.12216	1.00565	0.586914	-0.157613	0.721369	0.437381	0.579375	-0.062545	-0.075971	-0.069258	-0.003441	-0.005525	0.498627	0.497796	0.498212
TLUM2015126	TLUM20132080	TLUM20130638	9.598	1.207	-1.06626	1.35987	0.146805	-0.202838	-0.188128	0.419631	0.425388	0.422509	-0.824513	0.735341	-0.044586	-0.105454	-0.21046	0.458008	0.416654	0.437331	-0.860234	1.4513	0.295534	-0.143297	-0.060957	0.443028	0.475697	0.459362	-1.56035	0.976854	-0.291747	-0.1635	-0.103904	0.435062	0.458623	0.446843	-0.640589	0.147628	-0.246481	-0.056756	0.005434	0.47737	0.502168	0.489769
TLUM2015127	TLUM20131307	TLUM20131585	7.575	1.038	-2.75826	-3.82382	-3.29104	-0.663419	-0.763398	0.253531	0.222613	0.238072	-2.74788	-3.38146	-3.06467	-0.594759	-0.619945	0.276002	0.267647	0.271825	-2.45464	-4.08958	-3.27211	-0.551541	-0.543984	0.290631	0.293226	0.291929	-2.04406	-3.90052	-2.97229	-0.420517	-0.565893	0.337054	0.285733	0.311394	-0.067297	-0.513244	-0.290271	-0.003557	-0.044309	0.498581	0.482329	0.490455
TLUM2015128	TLUM20131308	TLUM20132077	10.038	1.2	1.64693	-2.65745	-0.505261	0.47299	-0.314447	0.68189	0.376591	0.52924	-0.482854	-0.778625	-0.63074	-0.083117	0.021236	0.466879	0.508471	0.487675	2.41037	-2.4104	-1.2e-05	0.67081	-0.125397	0.748829	0.450105	0.599467	0.361546	-0.722774	-0.180614	0.06694	0.02863	0.526685	0.51142	0.519053	0.267961	0.273486	0.270723	0.028954	0.031548	0.511549	0.512584	0.512067
TLUM2015130	TLUM20131621	TLUM20131992	10.075	1.138	1.57386	-2.55978	-0.492959	0.392513	-0.548033	0.65266	0.291835	0.472248	0.655813	-2.65255	-0.998369	0.065015	-0.457904	0.525919	0.323511	0.424715	0.968768	-2.11845	-0.574839	0.182592	-0.368724	0.572441	0.356167	0.464304	-0.19406	-1.8827	-1.03838	-0.040593	-0.304568	0.48381	0.380348	0.432079	0.155681	-0.131268	0.012206	0.011052	-0.004068	0.504409	0.498377	0.501393
TLUM2015131	TLUM20131841	TLUM20131628	10.182	1.208	0.873494	0.643568	0.758531	0.15468	0.004074	0.561463	0.501625	0.531544	1.64398	0.677989	1.16098	0.409741	0.050068	0.659002	0.519966	0.589484	0.362566	-0.658963	-0.148198	0.128343	-0.167364	0.551061	0.433542	0.492302	0.094809	-0.748613	-0.326902	0.14048	-0.136045	0.55586	0.445893	0.500876	0.585422	0.225497	0.405459	0.051401	0.021485	0.520497	0.508571	0.514534
TLUM2015132	TLUM20132080	TLUM20131304	10.225	1.175	-1.06626	1.82325	0.378496	-0.202838	0.331832	0.419631	0.629992	0.524811	-0.824513	2.31954	0.747514	-0.105454	0.346703	0.458008	0.635593	0.5468	-0.860234	0.303459	-0.278387	-0.143297	0.003605	0.443028	0.501438	0.472233	-1.56035	1.6142	0.026925	-0.1635	0.28561	0.435062	0.612412	0.523737	-0.640589	-0.058651	-0.34962	-0.056756	-0.001383	0.47737	0.499448	0.488409
TLUM2015134	TLUM20132720	TLUM20131432	8.926	1.074	1.5958	-4.80258	-1.60339	0.5137	-0.83789	0.696269	0.201046	0.448658	0.495424	-3.58435	-1.54446	0.063456	-0.529082	0.525298	0.298374	0.411836	1.17905	-5.3924	-2.10668	0.193529	-0.764577	0.576728	0.222262	0.399495	1.54566	-3.16895	-0.811644	0.187657	-0.40909	0.574427	0.341237	0.457832	-0.643511	-0.364691	-0.504101	-0.067783	-0.032043	0.472979	0.487219	0.480099
TLUM2015135	TLUM20132463	TLUM20132427	7.55	1.013	-1.6572	-2.86661	-2.2619	-0.317898	-0.553717	0.375281	0.289886	0.332584	-1.46052	-2.37158	-1.91605	-0.310443	-0.389372	0.378112	0.3485	0.363306	-0.297136	-2.22334	-1.26024	-0.006607	-0.473502	0.497364	0.317928	0.407646	0.840993	-1.88024	-0.519621	0.058508	-0.333582	0.523328	0.369348	0.446338	-0.561464	-0.000398	-0.280931	-0.058865	0.006847	0.47653	0.502732	0.489631
TLUM2015140	TLUM20131728	TLUM20132652	11.775	1.275	-1.44886	3.65702	1.10408	-0.569354	0.879212	0.284558	0.810357	0.547457	-1.66086	2.40562	0.372379	-0.343987	0.487707	0.365428	0.687121	0.526275	-0.357281	3.59434	1.61853	-0.281387	0.808501	0.389207	0.790599	0.589903	-1.14793	2.15841	0.505237	-0.284558	0.412217	0.387991	0.65991	0.523951	-0.685047	-0.048973	-0.36701	-0.063531	0.001939	0.474672	0.500774	0.487723
TLUM2015141	TLUM20131308	TLUM20132075	9.925	1.175	1.64693	2.33752	1.99222	0.47299	0.637743	0.68189	0.73818	0.710035	-0.482854	1.48167	0.499409	-0.083117	0.324977	0.466879	0.627401	0.54714	2.41037	0.904835	1.6576	0.67081	0.233345	0.748829	0.592253	0.670541	0.361546	1.57211	0.966831	0.06694	0.235266	0.526685	0.592999	0.559842	0.267961	-0.000779	0.133591	0.028954	0.002006	0.511549	0.5008	0.506175
TLUM2015142	TLUM20132034	TLUM20132261	10.457	1.173	-0.634272	-0.137836	-0.386054	0.131	-0.057989	0.552112	0.476879	0.514496	-1.5931	1.14032	-0.226389	-0.256601	0.151284	0.398743	0.560124	0.479434	0.667767	1.62968	1.14873	0.233421	0.183334	0.592283	0.572732	0.582507	-0.068713	2.42379	1.17754	-0.113322	0.350076	0.454888	0.636859	0.545873	-0.01268	0.513378	0.250349	0.004084	0.051328	0.501629	0.520468	0.511049
TLUM2015143	TLUM20132034	TLUM20133688	12.797	1.316	-0.634272	-1.53945	-1.08686	0.131	-0.341371	0.552112	0.366412	0.459262	-1.5931	-0.57806	-1.08558	-0.256601	-0.117951	0.398743	0.453053	0.425898	0.667767	-1.73903	-0.535631	0.233421	-0.283538	0.592283	0.388382	0.490332	-0.068713	-1.35305	-0.710883	-0.113322	-0.199201	0.454888	0.421053	0.43797	-0.01268	-0.45085	-0.231765	0.004084	-0.042314	0.501629	0.483124	0.492377
TLUM2015145	TLUM20131990	TLUM20133096	7.65	1.013	1.29632	-5.21459	-1.95914	0.268393	-0.99751	0.605802	0.159259	0.38253	0.972769	-4.0637	-1.54546	0.159916	-0.676998	0.563526	0.249204	0.406365	0.957963	-6.64781	-2.84492	0.246939	-1.25233	0.597522	0.105224	0.351373	1.33125	-4.08166	-1.3752	0.21219	-0.64287	0.584021	0.260154	0.422087	0.095055	-0.160861	-0.032903	0.013973	-0.009144	0.505574	0.496352	0.500963
TLUM2015146	TLUM20131627	TLUM20133385	5.825	1.025	1.28349	-6.68232	-2.69941	-0.065999	-1.66359	0.473689	0.0480968	0.260893	0.954978	-4.15496	-1.59999	0.052363	-0.724005	0.52088	0.234531	0.377706	0.736222	-5.51037	-2.38707	-0.015393	-1.26179	0.493859	0.103512	0.298686	-0.327547	-2.80751	-1.56753	-0.088896	-0.496301	0.464582	0.309841	0.387212	0.205044	-0.287753	-0.041354	0.01467	-0.022951	0.505852	0.490845	0.498348
TLUM2015148	TLUM20133093	TLUM20131820	15.863	1.6	0.900827	4.84105	2.87094	0.014202	1.07333	0.505666	0.858439	0.682052	-0.82068	5.08648	2.1329	-0.183012	0.949899	0.427394	0.828918	0.628156	0.779724	2.91825	1.84899	0.014343	0.778239	0.505722	0.781786	0.643754	-1.42014	2.75026	0.665061	-0.186745	0.571236	0.42593	0.71608	0.571005	-0.129501	0.922738	0.396619	-0.012329	0.082605	0.495082	0.532917	0.513999
TLUM2015150	TLUM20131736	TLUM20131821	15.938	1.613	-0.796794	2.9316	1.0674	-0.287308	0.92667	0.386938	0.822951	0.604945	-0.618268	1.6458	0.513765	-0.179989	0.323883	0.428581	0.626987	0.527784	-0.271815	2.26681	0.9975	-0.169132	0.826345	0.432846	0.795696	0.614271	-0.697094	1.33926	0.321083	-0.239519	0.294907	0.405352	0.615968	0.51066	-0.437249	0.11461	-0.16132	-0.042195	0.008411	0.483172	0.503355	0.493264
TLUM2015151	TLUM20133746	TLUM20132425	15.7	1.6	3.86269	-2.69439	0.58415	0.861459	-0.516076	0.805507	0.302901	0.554204	3.04495	-1.85259	0.596177	0.446694	-0.255562	0.672452	0.399145	0.535798	1.60415	-0.46164	0.571255	0.252685	0.109047	0.599744	0.543417	0.571581	2.15902	-0.217387	0.970815	0.297067	-0.013661	0.616792	0.49455	0.555671	0.227088	-0.686577	-0.229745	0.013753	-0.058538	0.505486	0.47666	0.491073
TLUM2015154	TLUM20131320	TLUM20133100	9.722	1.139	-3.51607	1.62603	-0.945015	-0.935153	0.360892	0.174855	0.64091	0.407882	-0.803573	3.2238	1.21011	-0.177748	0.602706	0.42946	0.726648	0.578054	-1.57771	-1.36519	-1.47145	-0.459942	-0.204109	0.322779	0.419134	0.370957	1.31823	1.64539	1.48181	0.110753	0.300555	0.544094	0.618123	0.581108	0.145993	0.12074	0.133367	0.01896	0.013744	0.507563	0.505483	0.506523
TLUM2015155	TLUM20131627	TLUM20132455	11.688	1.263	1.28349	2.90697	2.09523	-0.065999	0.547517	0.473689	0.707988	0.590839	0.954978	2.82143	1.8882	0.052363	0.51767	0.52088	0.697656	0.609268	0.736222	2.08021	1.40822	-0.015393	0.370255	0.493859	0.644404	0.569132	-0.327547	-0.09222	-0.209884	-0.088896	0.03661	0.464582	0.514602	0.489592	0.205044	0.149816	0.17743	0.01467	0.013706	0.505852	0.505468	0.50566
TLUM2015156	TLUM20132920	TLUM20131431	10.1	1.213	-0.013196	1.18313	0.584969	-0.042758	0.483665	0.482947	0.685688	0.584318	1.25742	2.23185	1.74463	0.302485	0.490698	0.618859	0.68818	0.653519	-0.217725	1.00325	0.392764	0.001633	0.622377	0.500651	0.733153	0.616902	1.26665	2.08085	1.67375	0.214246	0.447319	0.584822	0.672678	0.62875	0.367906	0.575743	0.471825	0.042031	0.05635	0.516763	0.522469	0.519616
TLUM2015157	TLUM20132920	TLUM20131435	8.45	1.125	-0.013196	-0.681118	-0.347157	-0.042758	0.054748	0.482947	0.52183	0.502389	1.25742	-0.288262	0.484579	0.302485	-0.022738	0.618859	0.49093	0.554894	-0.217725	-1.77287	-0.995298	0.001633	-0.023534	0.500651	0.490612	0.495632	1.26665	-0.795807	0.235423	0.214246	-0.014099	0.584822	0.494375	0.539599	0.367906	0.341517	0.354712	0.042031	0.032737	0.516763	0.513058	0.51491
TLUM2015158	TLUM20131320	TLUM20132062	12.1	1.363	-3.51607	1.55001	-0.983029	-0.935153	0.393497	0.174855	0.653024	0.413939	-0.803573	1.10895	0.152688	-0.177748	0.219694	0.42946	0.586945	0.508203	-1.57771	2.36001	0.391149	-0.459942	0.599769	0.322779	0.72567	0.524224	1.31823	0.151676	0.734951	0.110753	0.083103	0.544094	0.533115	0.538605	0.145993	0.490262	0.318128	0.01896	0.053638	0.507563	0.521388	0.514476
TLUM2015159	TLUM20131309	TLUM20132065	13.313	1.375	-0.307471	1.06035	0.376438	-0.152227	0.262185	0.439504	0.603411	0.521457	1.66601	1.69833	1.68217	0.333552	0.323372	0.630641	0.626793	0.628717	-0.526109	-0.016177	-0.271143	-0.094265	0.125154	0.462449	0.549799	0.506124	1.96097	0.488305	1.22464	0.334365	0.157206	0.630948	0.562459	0.596703	-0.09943	0.477777	0.189174	-0.003571	0.048159	0.498575	0.519205	0.50889
TLUM2015161	TLUM20131990	TLUM20131622	11.375	1.225	1.29632	3.49844	2.39738	0.268393	0.413934	0.605802	0.660539	0.63317	0.972769	3.5324	2.25258	0.159916	0.525559	0.563526	0.700403	0.631965	0.957963	2.18723	1.57259	0.246939	0.181585	0.597522	0.572046	0.584784	1.33125	2.67755	2.0044	0.21219	0.358018	0.584021	0.639835	0.611928	0.095055	0.296723	0.195889	0.013973	0.020422	0.505574	0.508147	0.50686
TLUM2015162	TLUM20132432	TLUM20132451	12.888	1.375	7.09847	-2.0757	2.51139	1.84467	-0.564076	0.967457	0.286351	0.626904	3.27349	-1.24156	1.01596	0.591582	-0.181542	0.722935	0.427971	0.575453	5.16106	-1.89403	1.63351	1.2509	-0.41745	0.894515	0.338175	0.616345	1.525	-0.802563	0.361221	0.356522	-0.187932	0.639275	0.425465	0.53237	-0.174917	0.108921	-0.032998	-0.011482	0.010777	0.495419	0.504299	0.499859
TLUM2015163	TLUM20131309	TLUM20133108	7.247	1.049	-0.307471	-4.53239	-2.41993	-0.152227	-0.831415	0.439504	0.20287	0.321187	1.66601	-2.66378	-0.498883	0.333552	-0.365087	0.630641	0.357523	0.494082	-0.526109	-4.34643	-2.43627	-0.094265	-0.758991	0.462449	0.223929	0.343189	1.96097	-1.13837	0.411303	0.334365	-0.158544	0.630948	0.437014	0.533981	-0.09943	-0.252382	-0.175906	-0.003571	-0.016464	0.498575	0.493432	0.496004
TLUM2015164	TLUM20133746	TLUM20131584	14.988	1.538	3.86269	-0.482579	1.69006	0.861459	-0.050842	0.805507	0.479726	0.642617	3.04495	0.854778	1.94986	0.446694	0.244565	0.672452	0.596603	0.634528	1.60415	0.684915	1.14453	0.252685	0.19776	0.599744	0.578384	0.589064	2.15902	2.24619	2.2026	0.297067	0.407395	0.616792	0.658141	0.637467	0.227088	-0.332231	-0.052572	0.013753	-0.031681	0.505486	0.487363	0.496425
TLUM2015165	TLUM20131736	TLUM20133429	10.8	1.2	-0.796794	-2.94485	-1.87082	-0.287308	-0.548902	0.386938	0.291536	0.339237	-0.618268	-2.51322	-1.56574	-0.179989	-0.365318	0.428581	0.357437	0.393009	-0.271815	-1.9435	-1.10766	-0.169132	-0.346435	0.432846	0.364508	0.398677	-0.697094	-1.16412	-0.930608	-0.239519	-0.168654	0.405352	0.433034	0.419193	-0.437249	0.076324	-0.180462	-0.042195	0.011888	0.483172	0.504743	0.493957
TLUM2015166	TLUM20131999	TLUM20130001	10.519	1.063	-0.093974	-3.08402	-1.589	0.055285	-0.69222	0.522044	0.2444	0.383222	0.255369	-1.69595	-0.72029	0.066103	-0.276211	0.526352	0.391193	0.458773	0.653156	-3.0195	-1.18317	0.229369	-0.724974	0.590709	0.234234	0.412471	1.34511	-3.14546	-0.900171	0.237162	-0.538852	0.593734	0.294994	0.444364	-0.163357	-0.007294	-0.085325	-0.008158	-0.002161	0.496745	0.499138	0.497942
TLUM2015167	TLUM20132087	TLUM20130639	11.532	1.19	-4.57913	3.32684	-0.626145	-0.974912	0.300032	0.164802	0.617924	0.391363	-1.68609	2.00446	0.159184	-0.266426	0.103619	0.394956	0.541264	0.46811	-3.92906	3.03988	-0.44459	-0.598984	0.337576	0.274592	0.632159	0.453375	-1.01187	1.26768	0.127909	-0.088017	-0.024777	0.464932	0.490116	0.477524	-0.186214	0.68562	0.249703	-0.017592	0.0584	0.492982	0.523285	0.508134
TLUM2015170	TLUM20131671	TLUM20133060	17.974	1.692	6.88119	1.54593	4.21356	1.34231	0.27429	0.910252	0.608069	0.75916	4.89374	0.992045	2.94289	0.87773	0.174231	0.809955	0.569158	0.689556	5.34265	1.07255	3.2076	1.00253	0.144927	0.841956	0.557616	0.699786	3.77052	-0.412086	1.67922	0.632949	-0.01276	0.736617	0.49491	0.615763	0.341327	-0.428875	-0.043774	0.030822	-0.042977	0.512294	0.48286	0.497577
TLUM2015171	TLUM20132920	TLUM20131460	8.389	1.067	-0.013196	-5.28611	-2.64965	-0.042758	-1.07194	0.482947	0.141872	0.31241	1.25742	-2.14691	-0.444744	0.302485	-0.272337	0.618859	0.392681	0.50577	-0.217725	-6.14887	-3.1833	0.001633	-1.10964	0.500651	0.133577	0.317114	1.26665	-1.63432	-0.183833	0.214246	-0.220067	0.584822	0.412909	0.498866	0.367906	-0.101281	0.133313	0.042031	-0.007037	0.516763	0.497193	0.506978
TLUM2015172	TLUM20133412	TLUM20131592	14.813	1.5	2.21827	-3.41376	-0.597747	0.524358	-0.685322	0.699985	0.24657	0.473278	1.51988	-0.451685	0.534096	0.292373	0.029633	0.614999	0.51182	0.56341	2.35031	-2.27555	0.037381	0.652468	-0.348292	0.74295	0.36381	0.55338	1.34274	1.14076	1.24175	0.256066	0.203688	0.60105	0.580701	0.590876	0.155391	-0.928263	-0.386436	0.013859	-0.088375	0.505529	0.464789	0.485159
TLUM2015173	TLUM20132087	TLUM20130648	16.013	1.588	-4.57913	7.63732	1.5291	-0.974912	1.56249	0.164802	0.940914	0.552858	-1.68609	3.97503	1.14447	-0.266426	0.512884	0.394956	0.695984	0.54547	-3.92906	5.73876	0.904847	-0.598984	1.07436	0.274592	0.85867	0.566631	-1.01187	2.75177	0.869951	-0.088017	0.28842	0.464932	0.613487	0.539209	-0.186214	0.356508	0.085147	-0.017592	0.023175	0.492982	0.509245	0.501113
TLUM2015174	TLUM20131671	TLUM20133433	14.3	1.488	6.88119	-4.01889	1.43115	1.34231	-0.77913	0.910252	0.217952	0.564102	4.89374	-3.73008	0.581826	0.87773	-0.592639	0.809955	0.276711	0.543333	5.34265	-4.19232	0.575168	1.00253	-0.757813	0.841956	0.224281	0.533119	3.77052	-3.63379	0.068368	0.632949	-0.56607	0.736617	0.285673	0.511145	0.341327	-0.067097	0.137115	0.030822	0.002567	0.512294	0.501024	0.506659
TLUM2015175	TLUM20130261	TLUM20133687	9.7	1.113	-3.20106	3.38484	0.091887	-0.985513	0.506107	0.162186	0.693609	0.427898	-3.10886	2.01151	-0.548676	-0.625815	0.279424	0.265718	0.61004	0.437879	-3.78816	1.38238	-1.20289	-1.03064	0.129693	0.151354	0.551595	0.351475	-3.79094	0.23008	-1.78043	-0.667266	0.062309	0.252301	0.524842	0.388571	0.081846	0.20542	0.143633	-0.000267	0.021807	0.499893	0.508699	0.504296
TLUM2015176	TLUM20132432	TLUM20131810	14.897	1.564	7.09847	0.080879	3.58968	1.84467	0.276579	0.967457	0.608948	0.788203	3.27349	0.061815	1.66765	0.591582	0.03902	0.722935	0.515563	0.619249	5.16106	-0.989383	2.08584	1.2509	0.128037	0.894515	0.55094	0.722728	1.525	-1.27224	0.126381	0.356522	-0.065409	0.639275	0.473924	0.5566	-0.174917	0.117639	-0.028639	-0.011482	0.008162	0.495419	0.503256	0.499338
TLUM2015177	TLUM20131627	TLUM20132462	8.525	1.088	1.28349	-4.50574	-1.61113	-0.065999	-1.0548	0.473689	0.145757	0.309723	0.954978	-3.05823	-1.05163	0.052363	-0.501897	0.52088	0.30787	0.414375	0.736222	-2.93503	-1.0994	-0.015393	-0.525911	0.493859	0.299475	0.396667	-0.327547	-1.59343	-0.960487	-0.088896	-0.313618	0.464582	0.376906	0.420744	0.205044	-0.650019	-0.222487	0.01467	-0.06442	0.505852	0.474318	0.490085
TLUM2015178	TLUM20133746	TLUM20131589	16.75	1.675	3.86269	0.423369	2.14303	0.861459	0.161965	0.805507	0.564333	0.68492	3.04495	1.17079	2.10787	0.446694	0.288133	0.672452	0.613378	0.642915	1.60415	0.489028	1.04659	0.252685	0.259031	0.599744	0.602194	0.600969	2.15902	2.13054	2.14478	0.297067	0.380277	0.616792	0.64813	0.632461	0.227088	-0.451526	-0.112219	0.013753	-0.042838	0.505486	0.482915	0.494201
TLUM2015179	TLUM20133438	TLUM20133741	10.525	1.1	3.33048	-2.06908	0.630701	0.748629	-0.549099	0.77296	0.291469	0.532214	3.77178	-0.982656	1.39456	0.730085	-0.170489	0.767331	0.432313	0.599822	2.29677	-1.93994	0.178412	0.608067	-0.367189	0.728428	0.356739	0.542584	2.71243	-1.00039	0.856018	0.470671	-0.170209	0.681062	0.432423	0.556743	0.188224	-0.019026	0.084599	0.020945	-0.007954	0.508355	0.496827	0.502591
TLUM2015180	TLUM20133412	TLUM20131614	16.4	1.588	2.21827	1.28571	1.75199	0.524358	0.396438	0.699985	0.654109	0.677047	1.51988	-0.095262	0.712307	0.292373	0.02146	0.614999	0.508561	0.56178	2.35031	-0.271664	1.03932	0.652468	0.034168	0.74295	0.513628	0.628289	1.34274	-0.509291	0.416723	0.256066	-0.049705	0.60105	0.480179	0.540614	0.155391	-0.149897	0.002747	0.013859	-0.012632	0.505529	0.494961	0.500245
TLUM2015181	TLUM20131736	TLUM20131808	14.45	1.538	-0.796794	-0.818664	-0.807729	-0.287308	-0.186187	0.386938	0.426149	0.406544	-0.618268	0.146481	-0.235893	-0.179989	0.065502	0.428581	0.526113	0.477347	-0.271815	-2.6412	-1.45651	-0.169132	-0.51366	0.432846	0.303745	0.368296	-0.697094	-2.12244	-1.40976	-0.239519	-0.262549	0.405352	0.396449	0.4009	-0.437249	0.494152	0.028451	-0.042195	0.046541	0.483172	0.51856	0.500866
TLUM2015182	TLUM20131309	TLUM20132091	10.763	1.213	-0.307471	-1.69971	-1.00359	-0.152227	-0.250908	0.439504	0.400943	0.420223	1.66601	-0.349219	0.658397	0.333552	-0.005757	0.630641	0.497703	0.564172	-0.526109	-2.42534	-1.47572	-0.094265	-0.290922	0.462449	0.385555	0.424002	1.96097	-1.01925	0.470862	0.334365	-0.081732	0.630948	0.46743	0.549189	-0.09943	-0.500421	-0.299925	-0.003571	-0.046841	0.498575	0.48132	0.489948
TLUM2015183	TLUM20131671	TLUM20133450	16.613	1.65	6.88119	2.50512	4.69315	1.34231	0.397547	0.910252	0.654518	0.782385	4.89374	2.40424	3.64899	0.87773	0.384914	0.809955	0.649849	0.729902	5.34265	1.26126	3.30195	1.00253	0.08851	0.841956	0.535264	0.68861	3.77052	0.342621	2.05657	0.632949	0.057098	0.736617	0.522766	0.629691	0.341327	0.522696	0.432012	0.030822	0.052539	0.512294	0.52095	0.516622
TLUM2015185	TLUM20130261	TLUM20133667	8.165	1.063	-3.20106	-2.19888	-2.69997	-0.985513	-0.641474	0.162186	0.260607	0.211397	-3.10886	0.794574	-1.15714	-0.625815	0.140333	0.265718	0.555802	0.41076	-3.78816	-2.17075	-2.97946	-1.03064	-0.493102	0.151354	0.31097	0.231162	-3.79094	-0.397974	-2.09446	-0.667266	-0.013736	0.252301	0.49452	0.373411	0.081846	0.010303	0.046075	-0.000267	0.006598	0.499893	0.502632	0.501263
TLUM2015186	TLUM20132432	TLUM20132484	14.513	1.475	7.09847	2.62931	4.86389	1.84467	0.466765	0.967457	0.679666	0.823562	3.27349	2.42334	2.84841	0.591582	0.416741	0.722935	0.661566	0.69225	5.16106	1.58828	3.37467	1.2509	0.212142	0.894515	0.584002	0.739259	1.525	0.76633	1.14567	0.356522	0.063547	0.639275	0.525335	0.582305	-0.174917	0.605396	0.21524	-0.011482	0.06252	0.495419	0.524926	0.510173
TLUM2015187	TLUM20133438	TLUM20132491	12.127	1.241	3.33048	-1.30373	1.01338	0.748629	-0.351163	0.77296	0.362733	0.567846	3.77178	-3.16078	0.305498	0.730085	-0.662727	0.767331	0.253753	0.510542	2.29677	-2.38782	-0.045529	0.608067	-0.508875	0.728428	0.30542	0.516924	2.71243	-3.86557	-0.576571	0.470671	-0.694982	0.681062	0.243533	0.462298	0.188224	-0.378043	-0.094909	0.020945	-0.037071	0.508355	0.485214	0.496785
TLUM2015188	TLUM20131990	TLUM20131618	10.4	1.2	1.29632	-0.627489	0.334413	0.268393	-0.506732	0.605802	0.306171	0.455987	0.972769	1.16732	1.07004	0.159916	0.172647	0.563526	0.568536	0.566031	0.957963	-0.648131	0.154916	0.246939	-0.310559	0.597522	0.378068	0.487795	1.33125	1.58255	1.4569	0.21219	0.194796	0.584021	0.577224	0.580622	0.095055	0.090988	0.093021	0.013973	0.007938	0.505574	0.503167	0.504371
TLUM2015189	TLUM20131999	TLUM20131740	13	1.3	-0.093974	-0.542449	-0.318211	0.055285	-0.621499	0.522044	0.267136	0.39459	0.255369	-0.170335	0.042517	0.066103	-0.107936	0.526352	0.457023	0.491688	0.653156	-0.676356	-0.0116	0.229369	-0.477346	0.590709	0.316558	0.453633	1.34511	-0.870445	0.237334	0.237162	-0.236257	0.593734	0.406617	0.500176	-0.163357	0.007122	-0.078117	-0.008158	0.000893	0.496745	0.500356	0.498551
TLUM2015190	TLUM20133093	TLUM20131822	11.663	1.313	0.900827	-0.808494	0.046167	0.014202	-0.30022	0.505666	0.382005	0.443835	-0.82068	-0.032522	-0.426601	-0.183012	-0.056954	0.427394	0.477291	0.452343	0.779724	0.167782	0.473753	0.014343	-0.03544	0.505722	0.485864	0.495793	-1.42014	0.242847	-0.588647	-0.186745	0.034414	0.42593	0.513726	0.469828	-0.129501	0.55546	0.21298	-0.012329	0.051429	0.495082	0.520508	0.507795
TLUM2015191	TLUM20131320	TLUM20132046	7.4	1.05	-3.51607	-4.41451	-3.96529	-0.935153	-0.753944	0.174855	0.225441	0.200148	-0.803573	-3.20998	-2.00678	-0.177748	-0.466537	0.42946	0.320416	0.374938	-1.57771	-3.54565	-2.56168	-0.459942	-0.436496	0.322779	0.331238	0.327009	1.31823	-3.36937	-1.02557	0.110753	-0.395634	0.544094	0.346188	0.445141	0.145993	-0.807368	-0.330687	0.01896	-0.070978	0.507563	0.471708	0.489636
TLUM2015192	TLUM20131999	TLUM20131620	9.15	1.05	-0.093974	0.729339	0.317683	0.055285	-0.025736	0.522044	0.489734	0.505889	0.255369	0.473901	0.364635	0.066103	0.011164	0.526352	0.504454	0.515403	0.653156	0.03613	0.344643	0.229369	-0.075924	0.590709	0.46974	0.530224	1.34511	-0.171754	0.58668	0.237162	-0.051083	0.593734	0.47963	0.536682	-0.163357	0.021768	-0.070794	-0.008158	0.003101	0.496745	0.501237	0.498991
